# Supplementary material for: An integrative monograph of Carex section Schoenoxiphium (Cyperaceae)
Source: PeerJ. 2021 May 17;9:e11336. doi: 10.7717/peerj.11336 (PMC8136282; doi:10.7717/peerj.11336)
Supplement: Supplemental Information 7 [file peerj-09-11336-s007.fasta]

>Carex_distachya
???????????????????????????????????????????TGCT-GCCGGGGAGGCGCCCGCCGTCCCCCCGGCCC-CACCGGCCGCTGCCCTCTCGCCCTCCGGG-CGCTGGGGCTGCTGGTCGGAACACGGCGCGGGATGACGCCAAGGAACACGAGAAA-GCTGAGGCGCCGGCGGGCCGCTCGAGGTCCGCGCCGGTCGCCGAGGCCAACGAAAAA-GAAAA---TATGACTCTCGGCAACGGATATCTCGGCTCTCGCATCGATGAAGAACGTAGCGAAATGCGATACGTGGTGTGAATTGCAGAATCCCGTGAACCATCGAGTCTTTGAACGCAAGTTGCGCCCGAGGGACCCTCCCGAGGGCACGCCTGCCTCATGGGCGTTAGAAGCCCATCCACGCTCG-CTGCC-TGACGGCAGGGAYGCGGACATTGGCCCTCCGAACCGCGAGGTGCGGTGGGCCCAAGTGTGCGGCCGTCGTGCGTGGCCGGGAGCGGCGAGTGGTGGGCT-ACTGCGCGCGCCACCCCGAGCCCCGTACCGACACGGGGCCTTTTCTGACCCCCTAACGAGGAGCGYGC----GGCGCT--CGCGCCGCGCGGTGTCTTCGGACC?????????????????????????????????????????????????????????????????????????????????????????????????????????????????????????????????????????????????????????????????????????????????????????????????????????????????????????????????????????????????????????????????????????????????????????????????????????????????????????????????????????????????????????????????????????????????????????????????????????????????????????????????????????????????????????????????????????????????????????????????????????????????????????????????????????????????????????????????????????????????????????????????????????????????????CCATTTTCGTAATG-AAAATGCTTTTGGTTCGACATAAT-----TTGTTCTGTTCAAAAACCCATAA-ACAGTACATGATGAAGCTCGAAGTTTGATTTTTTATTTGTTCTATAAA------AAAAGGGAAAGAATCCAGGGTTAGTGAGAATTAACTTAC---ATTTCGTTTTAATTAATTGAAAGAAA-----CTTTGTCAATATATTCTTAACATCGAGATCAAAAAAAA-TCCAATTCAAACAAGAAAAAAA----TAAAAGAGAG--AAAGTGAAATTGTT--------------GGAAATTTGTAAAACTCTTTTGATTATAAGGTGGAATAGAAGTGAATTCTTCATATTTTATTTATAAGTATAAG------GAAATCATAAAAAA-----------------------------------------GGGGTGTTGCTTTCCCTTTGACAAGGAATAAAGATCTCCAAAGTAATGTATAAACCTAAAGATTCCAAAAAGAAAATAGAAAGGATTCCGGAACAAGAAAATACTTCGTTGAAATTATCTCAACAATGTAATTGGATTATTTTAATCTAAA-----------------------TATCTTTCTTAGAGATAAGACAAACAAAAGAGTTTATAGACAGCTCAAGAAATTTCTTCATAA----AGATTTTCCTTTGAACTCT-CTCAAAATTATTTAACTTGAGCGATGAGTCAAAATGATATTTTTTTC-TATAACGAAAAGGAAAAAGGAATTCTATTTGAATCATAGTCTAATTCATGATTTTTT-GAACCCATTTTCCATT--------CTATAGATAAATTTAAATCATTTTTCTTGAGCCGTATGAGGTGAAAATTTCACATACGTTTCTAGGGAGG------CTTTTTT????????????????????????????????????????????????????????????????????????????????????????????????????????????????????????????????????????????????????????????????????????????????????????????????????????????????????????????????????????????????????????????????????????????????????????????????????????????????????????????????????????????????????????????????????????????????????????????????????????????????????????????????????????????????????????????????????????????????????????????????????????????????????????????????????????????????????????????????????????????????????????????????????????????????????????????????????????????????????????????????????????????????????????????????????????????????????????????????????????????????????????????????????????????????????????????????????????????????????????????????????????????????
>Carex_andina
TCGTTGCCTTTCCGAAAACACGACCGTTGCACACGTGACAGAACGCT-GCCGGGGAGGCGCCCGCCGCCTCCCCGGCCC-CACCGGCCTCCGCCCTCGCGCCCTCCGGG-CGCGTCGG-CGCTGGCCGGAATACGGCGCGGGATGACGCCAAGGAACACGAGAAA-GCTGAGGCGCCGGCGGGCCGCTCGCGGTCCGCGCCGGCTGCCGAGGCCGATTAAAAAAAAAA----TATGACTCTCGGCAACGGATATCTCGGCTCTCGCATCGATGAAGAACGTAGCGAAATGCGATACGTGGTGTGAATTGCAGAATCCCGTGAACCATCGAGTCTTTGAACGCAAGTTGCGCCCGAGGGATCCTCCCGAGGGCACGCCTGCCTCATGGGCGTTAGAAGCCCATCCACGCTCGGCTGCC-TCACGGCAGAGATGCGGACATTGGCCCTCCGAACCGCGAGGCGCGGTGGGCCCAAGTGTGCGGCCGTCGTACGTGGCCGGGAGCGGCGAGTGGTGGGCT-ACTGCGCACGCCACCCCGGGCCCCGTACCGACACAGGGCCTTGTCGGACCCCCTAACGAGGAGCATGCCGCCGCGGCT--CGCGCCGCGCGGCGTCTTCGGACC????????????????????????????????????????????????????????????????????????????????????????????????????????????????????????????????????????????????????????????????????????????????????????????????????????????????????????????????????????????????????????????????????????????????????????????????????????????????????????????????????????????????????????????????????????????????????????????????????????????????????????????????????????????????????????????????????????????????????????????????????????????????????????????????????????????????????????????????????????????????????????????????????????????????????????????CGTAATG-AAAATGCTTTTGGTTCGACATAAT-----TTGTTCTGTTCAAAAACCCATAA-ACAGTACATGATGAAGCTCGAAGTTTGATTTTTTATTTGTTCTATAAAAAAAAAAAAAGGGAAAGAATCCGGGGTTAGTGAGAATTAACTTAA----TTTCGTTTTAATTAATTGAAAGAAA-----CTTTGTCAGTATATTCTTAACATCGAGATCAAAAAAAA-TCCAATTCAAACAAGAAAAAAAA--ATAAAAGAGAG--AAAGTGAAATTGTT--------------GGAAATTGGTAAAACTCTTTTGATTATAAGGTGGAATGGAAGTGAATTCTTCATATTTTATTTATAAGTATAAG------GAAATCATAAAAAA-----------------------------------------GGGATGTTGCTTTCCCTTTGACAAGGAATAAAGATCTCCAAAGTAATGTATAAACCTAAAGATTCCAAAAAGAAAATAGAAAGGATTCCGGAACAAGAAAATACCTCGTTGAAATTATCTCAACAATGTAATTGGATCATTTTAATCTAAA-----------------------TATCTTTTTTAGAGATAAGACAAACAAAAGAGTTTATAGACAGCTCAAGAAATTTATTCATAAATAAAGATTTTCCTTTGAACTTT-CTAAAAATGATTTAACTTGAGTCATGAGTCAAAATGATATTTATTTTCTATAACGAAAAGGAAAAAGGAACTCTATTTGAATCATAGTCTAATTCATGATTTTTTTGAGCCCTTTTTCCATTCT-------TATAGATAAATTTAAATCATTTTTCTTGAGCCGTATGAGGTGAAAATTTCACATACGTTTCTAGGGAGG------CTTTTTT????????????????????????????????????????????????????????????????????????????????????????????????????????????????????????????????????????????????????????????????????????????????????????????????????????????????????????????????????????????????????????????????????????????????????????????????????????????????????????????????????????????????????????????????????????????????????????????????????????????????????????????????????????????????????????????????????????????????????????????????????????????????????????????????????????????????????????????????????????????????????????????????????????????????????????????????????????????????????????????????????????????????????????????????????????????????????????????????????????????????????????????????????????????????????????????????????????????????????????????????????????????????
>1E3SMB11
TCGTTGCCTTTCGAAAAACACGACCGTCGCACACGTGACAGAACGCT-GCCGGGGAGGCGCTCGCCGCCTGCTCGGCCC-CACCGGCCGCTTCCCTCCCGCCCTCCGGG-CGTGTCGGTCGTCGGCCGGAACACGGCGCGGGATGACGCCAAGGAACACGAGAAA-GCTGAGGCRCCGGCGGGCCGCTCGAGGTCTGTGCCGGTTGCTGAGGCGAATGAAAACAAAAA----TATGACTCTCGGCAACGGATATCTCGGCTCTCGCATCGATGAAGAACGTAGCGAAATGCGATACGTGGTGTGAATTGCAGAATCCCGTGAACCATCGAGTTTTTGAACGCAAGTTGCGCCCGAGGGACCCTCCCGAGGGCACGCCTGCCTCATGGGCGTTAGAAGCCCATCCACGCTCGGCTGCC-TCACGGCAGAGATGCGGACATTGGCCCTCCGAACCGCGAGGCGCGGTGGGCCTAAGTGTGCGGCCGTCGTACGTGGCCGGGAGCGGCGAGTGGTGGGCG-ACTGCGCGCGTCACCCCGAGCCCCGTACCGACACAGGGCCTTGTCTGACCCCCTAACGAGGAGCACGCCGCCGCGGCT--CGTGCCGTGCGGCGCCTTCGGACC?????????????????????????????????????????????????????????????????????????????????????????????????????????????????????????????????????????????????????????????????????????????????????????????????????????????????????????????????????????????????????????????????????????????????????????????????????????????????????????????????????????????????????????????????????????????????????????????????????????????????????????????????????????????????????????????????????????????????????????????????????????????????????????????????????????????????????????????????????????????????????????????????????????????????????---------------------------------------------------------------------------------------------------------------------------------------------------------------------------------------------------------------------------------------------------------------------------------------------------------------------------------------------------------------------------------------------------------------------------------------------------------------------------------------------------------------------------------------------------------------------------------------------------------------------------------------------------------------------------------------------------------------------------------------------------------------------------------------------------------------------------------------------------------------------------------------------------------------------------------------------------------------------------------------------------------------------------------------------------------------------------------------------------------------------------------------------------------------------------------------------------------------------------------------------------------------------------------------------------------------------------------------------------------------------------------------------------------------------------------------------------------------------------------------------------------------------------------------------------------------------------------------------------------------------------------------------------------------------------------------------------------------------------------------------------------------------------------------------
>1E9SMB07
TCGTTGCCTTTCCGAAAACACGACCGTCGCACACGTGACAGAATGCT-GCCGGGGAGGCGCCCGCCGCCTCCTCGGCCC-CACCGGCCTCTTCCCTCCCGCCCTACGGG-CGTGTCGGTCGCTGGCCGGAATACGGCGCGGGATGACGCCAAGGAACACGAGAAA-GCCGAGGCACCGGCGAGCCGCTCGAGGTCTGCGCCGGTTGCCGAGGCCAATGAAAAAAAAAA----TATGACTCTCGGCAACGGATATCTCGGCTCTCGCATCGATGAAGAACGTAGCGAAATGCGATACGTGGTGTGAATTGCAGAATCCCGTGAACCATCGAGTCTTTGAACGCAAGTTGCGCCCGAGGGACCCTCCCGAGGGCACGCCTGCCTCATGGGCGTTAGAAGCCCATCCACGCTCGGTTGCC-TCACGGCAAAGATGCGGACATTGGCCCTCCGAACCGCGAGGCGCGGTGGGCCTAAGTGTGCGGCCGTCGTACGTGGCCGGGAGCGGCGAGTGGTGGGCG-ACTGCGCGCGTCACCCCGAGCCCCGTACCGACACAGGGCCTTGTTTGACCCCCTAACGAGGAGCATGCCGCCGCGGCT--CGCGCCGCGCGGCGCCTTCGGACC???????????????????????????????????????????????????????????????????????????????????????????????????????????????????????????????????????????????????????????????????????????????????????????????????????????????????????????????????????????????????????????????????????????????????????????????????????????????????????????????????????????????????????????????????????????????????????????????????????????????????????????????????????????????????????????????????????????????????????????????????????????????????????????????????????????????????????????????????????????????????????????????????????????????????????????????????????????????????????????????????????????CAAAAACCCATAA-ACAGTACATGATGAAGCTCGAAGTTTGATTTTTTATTTGTTCTATAAA------AAAAGGGAAAGAATCCAGGGTTAGTGAGAATTAACTTAA----TTTCGTTTTAATTAATTGAAAGAAA-----CTTTGTCAATATATTCTTAACATCCAGATCAAAAAAA--TCCAATTCAAACAAGAAAAAAAA-----AAAGAGAG--AAAGTGAAATTGTT--------------GGAAATTGGTAAAACTCTTTTGATTATAAGGTGGAATGGAAGTGAATCCTTAATATTTTATTTATAAGTA------TAAGTAAATCAGAAAAAA-----------------------------------------GGGATGTTGCTTTCCCTTTGACAAGGAATAAAGATCTCCAAAGTAATGTATAAACCTAAAGATTCTAAAAAGAAAATATAAAGGATTCCGGAACAAGAAAATACTTCGTTGAAATTATCTCAACAATGTAATTGGATCATTTTAATCTAAA-----------------------TATCTTTCTTAGAGATAAGACAAACAAAAGAGTTTATAGACAGCTCAAGAAATTTCTTCATAA----AGATTTTCCTTTTAACTTT-CTCAAAATTATTTAACTTGAGTCATGAGTCAAAATGATATTTTTTTC-TATAACGAAAAGGAAAAAGGAACTCTATTTGAATCATAGTCTAATTAATGATTTTTT-TAGCCCATTTTCCATT--------CTATAGATAAATTTAAATTATTTTTCTTGAGCCGTATGAGGTGAAAATTTCACATACGTTTCTAGGGAGG------CTTTTTT????????????????????????????????????????????????????????????????????????????????????????????????????????????????????????????????????????????????????????????????????????????????????????????????????????????????????????????????????????????????????????????????????????????????????????????????????????????????????????????????????????????????????????????????????????????????????????????????????????????????????????????????????????????????????????????????????????????????????????????????????????????????????????????????????????????????????????????????????????????????????????????????????????????????????????????????????????????????????????????????????????????????????????????????????????????????????????????????????????????????????????????????????????????????????????????????????????????????????????????????????????????????
>8E2SMB11
TCGTTGCCTTTCGAAAAACACGACCGTCGCACACGTGACAGAACGCT-GCCGGGGAGGCGCTCGCCGCCTGCTCGGCCC-CACCGGCCGCTTCCCTCCCGCCCTCCGGG-CGTGTCGGTCGTCGGCCGGAACACGGCGCGGGATGACGCCAAGGAACACGAGAAA-GCTGAGGCACCGGCGGGCCGCTCGAGGTCTGTGCCGGTTGCTGAGGCGAATGAAAACAAAAA----TATGACTCTCGGCAACGGATATCTCGGCTCTCGCATCGATGAAGAACGTAGCGAAATGCGATACGTGGTGTGAATTGCAGAATCCCGTGAACCATCGAGTTTTTGAACGCAAGTTGCGCCCGAGGGACCCTCCCGAGGGCACGCCTGCCTCATGGGCGTTAGAAGCCCATCCACGCTCGGCTGCC-TCACGGCAGAGATGCGGACATTGGCCCTCCGAACCGCGAGGCGCGGTGGGCCTAAGTGTGCGGCCGTCGTACGTGGCCGGGAGCGGCGAGTGGTGGGCG-ACTGCGCGCGTCACCCCGAGCCCCGTACCGACACAGGGCCTTGTCTGACCCCCTAACGAGGAGCACGCCGYCGCGGCT--CGTGCCGTGCGGCGCCTTCGGACC?????????????????????????????????????????????????????????????????????????????????????????????????????????????????????????????????????????????????????????????????????????????????????????????????????????????????????????????????????????????????????????????????????????????????????????????????????????????????????????????????????????????????????????????????????????????????????????????????????????????????????????????????????????????????????????????????????????????????????????????????????????????????????????????????????????????????????????????????????????????????????????????????????????????????????---------------------------------------------------------------------------------------------------------------------------------------------------------------------------------------------------------------------------------------------------------------------------------------------------------------------------------------------------------------------------------------------------------------------------------------------------------------------------------------------------------------------------------------------------------------------------------------------------------------------------------------------------------------------------------------------------------------------------------------------------------------------------------------------------------------------------------------------------------------------------------------------------------------------------------------------------------------------------------------------------------------------------------------------------------------------------------------------------------------------------------------------------------------------------------------------------------------------------------------------------------------------------------------------------------------------------------------------------------------------------------------------------------------------------------------------------------------------------------------------------------------------------------------------------------------------------------------------------------------------------------------------------------------------------------------------------------------------------------------------------------------------------------------------
>10E9SMB07
TCGTTGCCTYTCGGAAAACACGACCGTCGCACACGTGACAGAACGCT-GCCGGGGAGGCGCTCGCCGCCTGCTCGGCCC-CACCGGCCGCTTCCCTCCCGCCCTCCGGG-CGCGTCGGTCGTCGGCCGGAACACGGCGCGGGATGACGCCAAGGAACACGAGAAA-GCCGAGGCGCCGGCGGGCCGCTCGAGGTCTGTGCCGGCTGCTGAGGCGAACGAAAACAAAAA----TATGACTCTCGGCAACGGATATCTCGGCTCTCGCATCGATGAAGAACGTAGCGAAATGCGATACGTGGTGTGAATTGCAGAATCCCGTGAACCATCGAGTTTTTGAACGCAAGTTGCGCCCGAGGGACCCTCCCGAGGGCACGCCTGCCTCACGGGCGTTAGAAGCCCATCCACGCTCGGCTGCC-TCACGGCAGAGATGCGGACATTGGCCCTCCGAACCGCGAGGCGCGGTGGGCCTAAGTGTGCGGCCGTCGTACGTGGCCGGGAGCGGCGAGTGGTGGGCG-ACTGCGCGCGCCACCCCGAGCCCCGTACCGACACAGGGCCTTGTCTGACCCCCTAACGAGGAGCACGCCGCCGCGGCT--CGCGCCGCGCGGCGCCTTCGGACC?????????????????????????????????????????????????????????????????????????????????????????????????????????????????????????????????????????????????????????????????????????????????????????????????????????????????????????????????????????????????????????????????????????????????????????????????????????????????????????????????????????????????????????????????????????????????????????????????????????????????????????????????????????????????????????????????????????????????????????????????????????????????????????????????????????????????????????????????????????????????????????????????????????????????????CCATTTTCGTAATG-AAAATGCTTTTGGTTCGACATAATATAATTTGTTCTGTTCAAAAACCCATAA-ACAGTACATGATGAAGCTCGAAGTTTGATTTTTTATTTGTTCTATAAA------AAAAGGGAAAGAATCCAGGGTTAGTGAGAATTAACTTAA----TTTCGTTTTAATTAATTGAAAGAAA-----CTTTGTCAGTATATTCTTAACATCGAGATCAAAAAAA--TCCAATTCAAACAAGAAAAAAAA--------GAGAG--AAAGTGAAATTGTT--------------GGAAATTGGTAAAACTCTTTTGATTATAAGGTGGGATGGAAGTGAATCCTTAATATTTTATTTATAAGTA------TAAGTAAACCAGAAAAAACCTTAATATTTTATTTATAAGTATAAGTAAACCAGAAAAAAGGGATGTTGCTTTCCCTTTGACAAGGAATAAAGATCTCCAAAGTAATGTATAAACCTAAAGATTCTAAAAAGAAAATATAAAGGATTCCGGAACAAGAAAATACTTCGTTGAAATTATCTCAACAATGTAATTGGATCATTTTAATCTAAA-----------------------TATCTTTCTTAGAGATAAGACAAACAAAAGAGTTTATAGACAGCTCAAGAAATTTCTTCATAA----AGATTTTCCTTTTAACTTT-ATCAAAATTATTTAACTTGAGTCATGAGTCAAAATGATATTTTTTTC-TATAACGAAAAGGAAAAAGGAACTCTATTTGAATCATAGTCTAATTAATGATTTTTT-TAGCCCATTTTCCATT--------CTATAGATAAATTTAAATCATTTTTCTTGAGC???????????????????????????????????????????????????????????????????????????????????????????????????????????????????????????????????????????????????????????????????????????????????????????????????????????????????????????????????????????????????????????????????????????????????????????????????????????????????????????????????????????????????????????????????????????????????????????????????????????????????????????????????????????????????????????????????????????????????????????????????????????????????????????????????????????????????????????????????????????????????????????????????????????????????????????????????????????????????????????????????????????????????????????????????????????????????????????????????????????????????????????????????????????????????????????????????????????????????????????????????????????????????????????????????????????????????????????????????
>22E2SMB11
TCGTTGCCTTTCGAAAAACACGACCGTCGCACACGTGACAGAACGCT-GCCGGGGAGGCGCTCGCCGCCTGCTCGGCCC-CACCGGCCGCTTCCCTCCCGCCCTCCGGG-CGTGTCGGTCGTCGGCCGGAATACGGCGCGGGATGACGCCAAGGAACACGAGAAA-GCCGAGGCGCCGGCGGGCCGCTCGAGGTCTGTGCCGGTTGCTGAGGCGAATGAAAACAAAAA----TATGACTCTCGGCAACGGATATCTCGGCTCTCGCATCGATGAAGAACGTAGCGAAATGCGATACGTGGTGTGAATTGCAGAATCCCGTGAACCATCGAGTTTTTGAACGCAAGTTGCGCCCGAGGGACCCTCCCGAGGGCACGCCTGCCTCATGGGCGTTAGAAGCCCATCCACGCTCGGCTGCC-TCACGGCAGAGATGCGGACATTGGCCCTCCGAACCGCGAGGCGCGGTGGGCCTAAGTGTGCGGCCGTCGTACGTGGCCGGGAGCGGCGAGTGGTGGGCG-ACTGCGCGCGTCACCCCGAGCCCCGTACCGACACAGGGCCTTGTCTGACCCCCTAACGAGGAGCACGCCGCCGCGGCT--CGTGCCGTGCGGCGCCTTCGGACC?????????????????????????????????????????????????????????????????????????????????????????????????????????????????????????????????????????????????????????????????????????????????????????????????????????????????????????????????????????????????????????????????????????????????????????????????????????????????????????????????????????????????????????????????????????????????????????????????????????????????????????????????????????????????????????????????????????????????????????????????????????????????????????????????????????????????????????????????????????????????????????????????????????????????????CCATTTTCGTAATG-AAAATGCTTTTGGTTCGACATAATATAATTTGTTCTGTTCAAAAACCCATAA-ACAGTACATGATGAAGCTCGAAGTTTGATTTTTTATTTGTTCTATAAA------AAAAGGGAAAGAATCCAGGGTTAGTGAGAATTAACTTAA----TTTCGTTTTAATTAATTGAAAGAAA-----CTTTGTCAGTATATTCTTAACATCGAGATCAAAAAAA--TCCAATTCAAACAAGAAAAAAAA--------GAGAG--AAAGTG-AATTGTT--------------GGAAATTGGTAAAACTCTTTTGATTATAAGGTGGGATGGAAGTGAATCCTTAATATTTTATTTGTAAGTA------TAAGGAAACCAGAAAAAA-----------------------------------------GGGATGTTGCTTTCCCTTTGACAAGGAATAAAGATCTCCAAAGTAATGTATAAACCTAAAGATTCTAAAAAGAAAATATAAAGGATTCCGGAACAAGAAAATACTTCGTTGAAATTATCTCAACAATGTAATTGGATCATTTTAATCTAAA-----------------------TATCTTTCTTAGAGATAAGACAAACAAAAGAGTTTATAGACAGCTCAAGAAATTTCTTCATAA----AGATTTTCCTTTTAACTTT-ATCAAAATTATTTAACTTGAGTCATGAGTCAAAATGATATTTTTTTC-TATAACGAAAAGGAAAAAGGAACTCTATTTGAATCATAGTCTAATTAATGATTTTTT-TAGCCCATTTTCCATT--------CTATAGATAAATTTAAATCATTTTTCTTGAGCCGTATGAGGTGAAAATTTCACATACGTTTCTAGGGAGG------CTTTTTT????????????????????????????????????????????????????????????????????????????????????????????????????????????????????????????????????????????????????????????????????????????????????????????????????????????????????????????????????????????????????????????????????????????????????????????????????????????????????????????????????????????????????????????????????????????????????????????????????????????????????????????????????????????????????????????????????????????????????????????????????????????????????????????????????????????????????????????????????????????????????????????????????????????????????????????????????????????????????????????????????????????????????????????????????????????????????????????????????????????????????????????????????????????????????????????????????????????????????????????????????????????????
>Carex_acocksii_110JMC17
TCGTTGCCTCTCGAAAAACACGACCGTYGCACACGTGACAGAACGCT-GCCGGGGAGGCGCTCGCCGCCTCGTCGGCCC-CRCCGGCCTCTTCCCTCGCGCCCTCCGGG-CGCGTCGGTCGTCGGCCGGAATACGGCGCGGGATGACGCCAAGGAACACGAGAAGAGCTGAGGCACCGGCGAGCCGCTCGAGGTCTGCGCCGGTTGCCGAGGCCGATGAAAAAAA-------TATGACTCTCGGCAACGGA???????????????????????????????????????????????????????????????????????????????????????????????????????????????????????????????????????????????????????????????????????????????????????????????????????????????????????????????????????????????????????????????????????????????????????????????????????????????????????????????????????????????????????????????????????????????????TTCTGGACTTGCTCTGCATGTCGGGCTCCCTGCACTTTTGGTGCGGCC-AACCGACAT-GGGGCTGTCTCTTCACTCTCCCTCCCGTCATTGAATTTGTCGGGTTGGGACGCTTGCGATCGGTTGCCTGTGCGGTTCTACCCTCTTGTGGGTAGCGAAGTCGTCCCTCGATGGATA--TTTGCTTGCCCTGCTGACATTYTGTTGTCGTCTGGGCAGCCGAAATGTTGGCGAAATCCTTGTGTTGGTGCGCGGTTGAATGCCCTGTTGCCATCGCTTGGATTTTTGCCGACTCTCACGGATGCGGTGCCTAGTGCTAGCTCTGCGGGACTTTGCCCCGCAGACTTGGGA-GGTCCCGTGTACGAATCACTGCTCTTATACGCCGTCTCGTCGTGTTGCCGGTGGCAGCACGCAGATCGTGTTCTGTCGCGTCGTCGTTGGCGACACGGCA--GAACAAAGTGTCCGGAGCGTGATCGCGTGCAYGCGGAATGCCTCTCCGTCCGTATGAGCAGCGATTTCCGGTTTCGCGTCGTGCGAAGGCCCGCCCGTCCGGGTCGGTGCCGGAGCCGACGTGCCGGCTCTCGTTTAAGACGTGCCCATTTTTGTAATG-AAAATGCTTTTAGTTCGACATAAT-----TTGTTCTGTTCAAAAACCCATAA-ACAGTACATGATGAAGCTCGAAGTTTGATTTTTTATTTATTCTATAA-------AAAAGGGAAAGAATCCAGGGTTAATGAGAATTAACTTACTTAATTTCGTTTTAATTAATTGAAAGAAA-----CTTTGTCAGTATATTCTTAACATCGAGATCAAAAAAAA-TCCAATTCAAACAAGAAAAAAAA----AAAAGAGAG--AAAATGAAATTGTT--------------GGAAATTGGTAAAACTCTTTTGATTATAAGGTGGAATGGAAGTGAATCCTTAATATTTTATTTATAAGTA------TAAGGAAATCATAAAAAA-----------------------------------------GGGATGTTGCTTTCCCTTTGACAAGGAATAAAGATCTCCAAAGTAATGTATAAACCTAAAGATTCTAAAAAGAAAATATAAAGGATTCCGGAACAAGAAAATACTTCGTTGAAATTATCTCAACAATGTAATTGGATCATTTTAATCTAAA-----------------------TATCTTTCTTAGAGATAAGACAAACAAAAGAGTTTATAGACAGCTCAAGAAATTTCTTCATAA----AGATTTTCCTTTTAACTTTAATTAAAATTATTTAACTTGAGTCATGAGTCAAAATGATATTTTTTTC-TATAACGAAAAGGAAAAAGGAACTCTATTTGAATAATAGTCTAATTAATGATTTTTT-TAGCCCATTTTCCATT--------CTATAGATAAATTGAAATCATTTTTCTTGAGCCGTATGAGGTGAAAATTTCACATACGTTTCTAGGGAGG------CTTTTTT???????????????????????????????????????????????????????????????????????????????????????????????????????????????????????TCTCTCGTTTCTTATATAATTCTTATATATCAGAATATGAGTTTTTATTCCTATTTTTTCGTAAAAAATCTTCTTGTTTACGATTAAGATCTTTTAGAAGCTTTCTTGAAAGAATTTACTTCTATGGAAAAATAGAACATTTTAGAATAGTGCATCATGTTTTTTTGAAAAAAACTTTATGGATTTTCACAGATCCTCTCATGCACTATTTTCGATATCAAGGTAAAGCTATTCTAGCATCAAA------AGGGACTGATTTTTTTATGAAGAAATTGAAATCTTACCTTGTCTATTTTTGGCAATATTATTTTCATTTTTGGTCTGAGCCTAATAGGTTTCATAGAAACCAATTCTATTTTTATTCGTTCTACTTTATCGGTTATTTTATAAGTGTAAAAATAAATTACTTGGTGGTAAGGRGTCAAATACTAGAGGATTCTATATTAATAGATAC------TCTTATTAAGAGATTTGATACTTTAGTTCCAGTCCTTCCTCTCATTAGATCTTTGTCTAAAGCTTCACTTTGTACTGTAGTAGGACAYCCTACTAGTAAGCCGAT?????????????????????????????????????????????????????????????????????????????????????????????????????????????????????????????????
>Carex_acocksii_121JMC17
TCGTTGCCTCTCGAAAAACACGACCGTYGCACACGTAACAGAACGCT-GCCGGGGAGGCGCTCGCCGCCTCGTCGGCCC-CGCCGGCCTCTTCCCTCGCGCCCTCCGGG-CGCGTCGGTCGTCGGCCGGAATACGGCGCGGGATGACGCCAAGGAACACGAGAAGAGCTGAGGCACCGGCGAGCCGCTCGAGGTCTGCGCCGGTTGCCGAGGCCGATGAAAAAAA-------TATGACTCTCGGCAACGGATATCTCGGCTCTCGCATCGATGAAGAACGTAGCGAAATGCGATACGTGGTGTGAATTGCAGAATCCCGTGAACCATCGAGTCTTTGAACGCAAGTTGCGCCCGAGGGACCCTCCCGAGGGCACGCCTGCCTCATGGGCGTTAGAAGCCCATCCACGCTCGGYTGCC-YGAGGGCAGAGATGCGGACATTGGCCCTCCGAAYCGCGAGGTGCGGTGGGCCTAAGTGTGCGGCCGTCGTACGTGGCCGGGAGCGGCGAGTGGTGGGCTAACTGCGCRCGTCRCCCCGAGCCCCGTRCCGACACGGGGCCTTGTTCGACCCCCTAACGAGGAGCGTGCCGCCGCGGCT--CGCGCCGCGCGGCGCCTTCGGACC?????????????????????????????CTGCACTTTTGGTGCGGCC-AACCGACAT-GGGGCTGTCTCTTCACTCTCCCTCCCGTCATTGAATTTGTCGGGTTGGGACGCTTGCGATCGGTTGCCTGTGCGGTTCTACCCTCTTGTGGGTAGCGAAGTCGTCCCTCGATGGATA--TTTGCTTGCCCTGCTGACATTTTGTTGTCGTCTGGGCAGCCGAAATGTTGGCGAAATCCTTGTGTTGGTGCGCGGTTGAATGCCCTGTTGCCATCGCTTGGATTTTTGCCGACTCTCACGGATGCGGTGCCTAGTGCTAGCTCTGCGGGACTTTGCCCCGCAGACTTGGGA-GGTCCCGTGTACGAATCACTGCTCTTATACGCCGTCTCGTCGTGTTGCCGGTGGCAGCACGCAGATCGTGTTCTGTCGCGTCGTCGTTGGCGACACGGCA--GAACAAAGTGTCCGGAGCGTGATCGCGTGCACGCGGAATGCCTCTCCGTCCGTATGAGCAGCGATTTCCGGTTTCGCGTCGTGCGAAGGCCCGCCCGTCCGGGTCGGTGCCGGAGCCGACGTGCCGGCTCTCGTTTAAGACGTGCCCATTTTTGTAATG-AAAATGCTTTTAGTTCGACATAAT-----TTGTTCTGTTCAAAAACCCATAA-ACAGTACATGATGAAGCTCGAAGTTTGATTTTTTATTTATTCTATAA-------AAAAGGGAAAGAATCCAGGGTTAATGAGAATTAACTTACTTAATTTCGTTTTAATTAATTGAAAGAAA-----CTTTGTCAGTATATTCTTAACATCGAGATCAAAAAAAA-TCCAATTCAAACAAGAAAAAAAA----AAAAGAGAG--AAAATGAAATTGTT--------------GGAAATTGGTAAAACTCTTTTGATTATAAGGTGGAATGGAAGTGAATCCTTAATATTTTATTTATAAGTA------TAAGGAAATCATAAAAAA-----------------------------------------GGGATGTTGCTTTCCCTTTGACAAGGAATAAAGATCTCCAAAGTAATGTATAAACCTAAAGATTCTAAAAAGAAAATATAAAGGATTCCGGAACAAGAAAATACTTCGTTGAAATTATCTCAACAATGTAATTGGATCATTTTAATCTAAA-----------------------TATCTTTCTTAGAGATAAGACAAACAAAAGAGTTTATAGACAGCTCAAGAAATTTCTTCATAA----AGATTTTCCTTTTAACTTTAATTAAAATTATTTAACTTGAGTCATGAGTCAAAATGATATTTTTTTC-TATAACGAAAAGGAAAAAGGAACTCTATTTGAATAATAGTCTAATTAATGATTTTTT-TAGCCCATTTTCCATT--------CTATAGATAAATTGAAATCATTTTTCTTGAGCCGTATGAGGTGAAAATTTCACATACGTTTCTAGGGAGG------CTTTTTTAGATATTTCTTCTTTGCATTTATTGCGATTTTTTCTCTTCGATCATTCTAATTCCAATAGTATCATTATTTCAAAGAAATYGGTT------TCTATATTCTCAAAAGAAAATATAAGACTCTCTCGTTTCTTATATAATTCTTATATATCAGAATATGAGTTTTTATTCCTATTTTTTCGTAAAAAATCTTCTTGTTTACGATTAAGATCTTTTAGAAGCTTTCTTGAAAGAATTTACTTCTATGGAAAAATAGAACATTTTAGAATAGTGCATCATGTTTTTTTGAAAAAAACTTTATGGATTTTCACAGATCCTCTCATGCACTATTTTCGATATCAAGGTAAAGCTATTCTAGCATCAAA------AGGGACTGATTTTTTTATGAAGAAATTGAAATCTTACCTTGTCTATTTTTGGCAATATTATTTTCATTTTTGGTCTGAGCCTAATAGGTTTCATAGAAACCAATTCTATTTTTATTCGTTCTACTTTATCGGTTATTTTATAAGTGTAAAAATAAATTACTTGGTGGTAAGGAGTCAAATACTAGAGGATTCTATATTAATAGATAC------TCTTATTAAGAGATTTGATACTTTAGTTCCAGTCCTTCCTCTCATTAGATCTTTGTCTAAAGCTTCACTTTGTACTGTAGTAGGACATCCTATTAGTAAGCCGATCTGGACAGATTTA--TCAGATTATGATATTATTAGTCGATTTGGTCGAATATATAAAAATCTTTTT-CATTTTT-ATAGTGGATCTTCTAAAAAGATAATTTT??????????????????????????
>Carex_badilloi_76EMS12
TCGTTGCCTTTCAAAAAACACGACCGTTGCACACGTGACAGAATGCT-GCCGGGGAGGCGCTCGCCGCCTCCTCGGCCC-CACCGGCCTCTTCCCTCCCGCCCTCTGGG-CGTGTTGGTCGTTGGTCGGAATACGGCGCGGGATGACGCCAAGGAACACGAGAAA-GCTGAGGCACCGGCGAGCCGCTCGAGGTCTGCGCCGGTTGCTGAGGCCAATGAAAAAAAA------TATGACTCTCGGCAACGGATATCTCGGCTCTCGCATCGATGAAGAACGTAGCGAAATGCGATACGTGGTGTGAATTGCAGAATCCCGTGAACCATCGAGTTTTTGAACGCAAGTTGCGCCCGAGGGACCCTCCCGAGGGCACGCCTGCCTCATGGGCGTTAGAAGCCCATCCACGCTCGGTTGCC-TCACGGCAAAGATGCGGACATTGGCCCTCCGAACCGCGAGGTGCGGTGGGCCTAAGTGTGCGGCCGTCGTACGTGGCCGGGAGCGGCGAGTGGTGGGCTAACTGCGCACGTCACCCCGAGCCCCGTGCTGACACAGGGCCTTGTTTGACCCCCTAACGAGGAGTATGCCGCAGCGGC???????????????????????????TTCTAGACTTGCTCTGCATGTCGGGCTCCCTGCACTTTTGGTGCGGCC-AACCGACAT-GGGGCTGTCTCTTCACTCTCCCTCCTGTCATTGAATTTGTCGGGTTGGGACGCTTGTGATCGGTTGCCTGTGCGGTTCTACCCTCTTGTGGGTAGCGAAGTCGTCCCTCGATTGAT--ATTTGCTTGCCCTACTGACATTTTGTTGTTGTTTGGGTAGCCGAAATGTTGGCGAAATCCTTGTGTTGGTGCGCGGTTGAATGCCTTGTTGCTATCGCTTGGATTTTTGCCGGCTCTCATGGATGCGGTGCCTAGTGCTAGCTCTGCGGGACTTTGCCCCGCAGACTTCGGGAGGTCCCATGTACGAATCATTGCTCTTATACACCGTCK-GTCGTGTTGCCGKTGGTGACACACARATTGTGTTCTATTGTGTTGTCGTTGGYGACACATCA--GAACAGTGTGTCTGGAGCGTGCTCACGTGCATGTGGAATGCCTCTCCGTTCGTATGAGYAGCGATTTCCGGTTTTGCGTCATGCGAAGGCCCGCCCGTCTGGGTTGGTGCTGGAGCTGACGTGCCGGCTCTCGTTTAAGACGTGCCCATTTTCGTAATG-AAAATGCTTTTGGTTCGACATAAT-----TTGTTCTGTTCAAAAACCCATAA-ACAGTACATGATGAAGCTCGAAGTTTGATTTTTTATTTGTTCTATAAA------AAAAGGGAAAGAATCCAGGGTTAGTGAAAATTAACTTACTTAATTTCGTTTTAATTAATTTAAA-AAA-----CTTTGTCAGTATATTCTTAACATCGAGATCAAAAAAAA-TCCAATTCAAATAAGAAAAAAAA----AAAAGAGAG-TAAAGTGAAATTGTT--------------GGAAATTGGTAAAACTCTTTTGATTATAAGGTGGAATGGAAGTGAATCCTTAATATTTTATTGATAAGTA------TAAGGAAATCAGAAAAAA-----------------------------------------GGGATGTTGCTTTCCCTTTGACAAGGAATAAAGATCTCCAAAGTAATGTATAAACCTAAAGATTCTAAAAAGAAAATATAAAGGATTCCGAAACAAGAAAATACTTCGTTGAAATTATCTCAACAATGTAATTGGATCATTTTAATCTAAA-----------------------TATCTTTCTTAGAGATAAGACAAACAAAAGAGTTTATAGACAGCTCAAGAAATTTCTTCATAA----AGATTTTCCTTTGAACTTT-CTCAAAATTATTTAACTTGAGTCATGAGTCAAAATGATATTTTTTTC-TATAACGAAAAGGAAAAAGGAACTCTATTTGAATCATAGTCTAATTAATGATTTTTT-TAGCCCATTTTCCATT--------CTATAGATAAATTTAAATCATTTTTCTTGAGCCGTATGAGGTGAAAATTTCACATACGTTTCTAGGGAGG------CTTTTTTAGATATTTCTTCTTTGCATTTATTGCGATTTTTTCTCTTCGATCATTCTAATTCGAATAGTATCATTATTTCAAAGAAATTGGTT------TCTATATTCTCAAAAGAAAATATAAGACTCTCTCGTTTCTTATATAATTCTTATGTATCAGAATATGAGTTTTTATTCCTGTTTTTTCGTAAAAAATCTTCTTGTTTACGATTAAGATCTTTTATAAACTTTCTTGAAAGAATTTACTTCTATGGAAAAATAGAACATTTTAGAATAGTGCATCATGTTTTTTTGAAAAAAACTTTATGGATCTTCACAGATCCTCTCATGCACTATTTTCGATATCAAGGTAAAGCTATTCTAGCATCAAA------AGGGACTGATTTTTTTATGAAGAAATTGAAATCTTACCTTATCTATTTTTGGCAATATTATTTTCATTTTTGGTCTGAGCCTAATAGGTTTCATAGAAACCAATTCTCTTATTATTCGTTCTACTTTATCGGTTATATTATAAGTGTAAAAATAAATTACTTGGTGATAAGGAGTCAAATACTAGAGGATTCTATATTAATAGATAC------TCTTATTAAGAGATTTGATACTTTAGTTCCAGTCCTTCCTCTCATTAGATCTTTGTCTAAAGCTTCACTTTGTACTGTAGTAGGACATCCTATTAGTAAGCCGATCTGGACAGATTTA--TCAGATTATGATATTATTAGTCGATTTGGTCGAATATATAAAAATATTTTT-CATTTTT-ATAGTGGATCTTCTAAAAAGAGAATTTTGTATCGAATGAAGTATATACTTCGAC
>Carex_badilloi_145SMB10
??????????????????????????????????????????????????????????????????????????????????????????????????????????????????????????????????????????????????????????????????????????????????????????????????????????????????????????????????????????????????????????????????????????????????????????????????????????????????????????????????????????????????????????????????????????????????????????????????????????????????????????????????????????????????????????????????????????????????????????????????????????????????????????????????????????????????????????????????????????????????????????????????????????????????????????????????????????????TTCTAGACTTGCTCTGCATGTCGGGCTCCCTGCACTTTTGGTGCGGCC-AACCGACAT-GGGGCTGTCTCTTCACTCTCCCTCCTGTCATTGAATTTGTCGGGTTGGGACGCTTGTGATCGGTTGCCTGTGCGGTTCTACCCTCTTGTGGGTAGCGAAGWCGTCCCTCGATTGAT--ATTTGCTTGCCCTACTGACATTTTGTTGTTGTTTGGGTAGCCGAAATGTTGGCGAAATCCTTGTGTTGGTGCGCGGTTGAATGCCTTGTTGCTATCGCTTGGATTTTTGCCGGCTCTCATGGATGCGGTGCCTAGTGCTAGCTCTGCGGGACTTTGCCCCGCAGACTTCGGGAGGTCCCATGTACGAATCATTGCTCTTATACACCGTCT-GTCGTGTTGCCGGTGGTGACACACAGATTGTGTTCTATTGTGTTGTCGTTGGCGACACATCA--GAACAGTGTGTCTGGAGCGTGCTCACGTGCATGTGGAATGCCTCTCCGTTCGTATGAGCAGCGATTTCCGGTTTTGCGTCATGCGAAGGCCCGCCCGTCTGGGTTGGTGCTGGAGCTGACGTGCCGGCTCTCGTTTAAGACGTGCCCATTTTCGTAATG-AAAATGCTTTTGGTTCGACATAAT-----TTGTTCTGTTCAAAAACCCATAA-ACAGTACATGATGAAGCTCGAAGTTTGATTTTTTATTTGTTCTATAAA------AAAAGGGAAAGAATCCAGGGTTAGTGAAAATTAACTTACTTAATTTCGTTTTAATTAATTTAAA-AAA-----CTTTGTCAGTATATTCTTAACATCGAGATCAAAAAAAA-TCCAATTCAAATAAGAAAAAAAA----AAAAGAGAG-TAAAGTGAAATTGTT--------------GGAAATTGGTAAAACTCTTTTGATTATAAGGTGGAATGGAAGTGAATCCTTAATATTTTATTGATAAGTA------TAAGGAAATCAGAAAAAA-----------------------------------------GGGATGTTGCTTTCCCTTTGACAAGGAATAAAGATCTCCAAAGTAATGTATAAACCTAAAGATTCTAAAAAGAAAATATAAAGGATTCCGAAACAAGAAAATACTTCGTTGAAATTATCTCAACAATGTAATTGGATCATTTTAATCTAAA-----------------------TATCTTTCTTAGAGATAAGACAAACAAAAGAGTTTATAGACAGCTCAAGAAATTTCTTCATAA----AGATTTTCCTTTGAACTTT-CTCAAAATTATTTAACTTGAGTCATGAGTCAAAATGATATTTTTTTC-TATAACGAAAAGGAAAAAGGAACTCTATTTGAATCATAGTCTAATTAATGATTTTTT-TAGCCCATTTTCCATT--------CTATAGATAAATTTAAATCATTTTTCTTGAGCCGTATGAGGTGAAAATTTCACATACGTTTCTAGGGAGG------CTTTTTT?????TTTCTTCTTTGCATTTATTGCGATTTTTTCTCTTCGATCATTCTAATTCGAATAGTATCATTATTTCAAAGAAATTGGTT------TCTATATTCTCAAAAGAAAATATAAGACTCTCTCGTTTCTTATATAATTCTTATGTATCAGAATATGAGTTTTTATTCCTGTTTTTTCGTAAAAAATCTTCTTGTTTACGATTAAGATCTTTTATAAACTTTCTTGAAAGAATTTACTTCTATGGAAAAATAGAACATTTTAGAATAGTGCATCATGTTTTTTTGAAAAAAACTTTATGGATCTTCACAGATCCTCTCATGCACTATTTTCGATATCAAGGTAAAGCTATTCTAGCATCAAA------AGGGACTGATTTTTTTATGAAGAAATTGAAATCTTACCTTATCTATTTTTGGCAATATTATTTTCATTTTTGGTCTGAGCCTAATAGGTTTCATAGAAACCAATTCTCTTATTATTCGTTCTACTTTATCGGTTATATTATAAGTGTAAAAATAAATTACTTGGTGATAAGGAGTCAAATACTAGAGGATTCTATATTAATAGATAC------TCTTATTAAGAGATTTGATACTTTAGTTCCAGTCCTTCCTCTCATTAGATCTTTGTCTAAAGCTTCACTTTGTACTGTAGTAGGACATCCTATTAGTAAGCCGATCTGGACAGATTTA--TCAGATTATGATATTATTAGTCGATTTGGTCGAATATATAAAAATATTTTTTCATTTTT-ATAGTGGATCTTCTAAAAAGAGAATTTTGTATCGAATGAAGTATATACTTCGAC
>Carex_basutorum_137SMB08
TCGTTGCCTTTCCGAAAACACGACCGTCGCACACGTGACAGAATGCT-GCCGGGGAGGCGCTCGCCGCCTCCTCGGCCC-CACCGGCCTCTTCCCTCCCGCCCTCCGGG-CGTGTCGGTCGCTGGCCGGAATACGGCGCGGGATGACGCCAAGGAACACGAGAAA-GCTGAGGCGCCGGCGAGCCGCTCGAGGCCTGCGCCGGCTGCCGAGGCCAATGAAAAA-GAAA----TACGACTCTCGGCAACGGATATCTCGGCTCTCGCATCGATGAAGAACGTAGCGAAATGCGATACGTGGTGTGAATTGCAGAATCCCGTGAACCATCGAGTCTTTGAACGCAAGTTGCGCCCGAGGGACCCTCCCGAGGGCACGCCTGCCTCATGGGCGTTAGAAGCCCATCCACGCTC-TCTGCC-CCGCGGCAGAGATGCGGACACTGGCCCTCCGAACCGCGAGGCGCGGTGGGCCTAAGTGTGCGGCCGTCGTACGTGGCCGGGAGCGGCGAGTGGTGGGCG-ACTGCGCGCGTCACCCCGAGCCCCGTACCGACACAGGGCCTTGTCCGACCCCCTAACGAGGAGCATGCCGCCGCGGCT--CGCGCCGCGCGGCGCCTTCGGACC?????????????????????????????????????????????????????????????????????????????????????????????????????????????????????????????????????????????????????????????????????????????????????????????????????????????????????????????????????????????????????????????????????????????????????????????????????????????????????????????????????????????????????????????????????????????????????????????????????????????????????????????????????????????????????????????????????????????????????????????????????????????????????????????????????????????????????????????????????????????????????????????????????????????????????????????????TG-AAAATGATTTTGGTTCGACATAAT-----TTGTTCTGTTCAAAAACCCATAA-ACAGTACATGATGAAGCTCGAAGTTTGATTTTTTATTTGTTCTATAAA------AAAAGGGAAAGAATCCAGGGTTAGTGAGAATTAACTTAA----TTTCGTTTTAATTAATTGAAAGAAA-----CTTTGTCAATATATTCTTAACATCCAGATCAAAAAAA--TCCAATTCAAACAAGAAAAAAAA-----AAAGAGAG--AAAGTGAAATTGTT--------------GGAAATTGGTTAAACTCTTTTGATTATAAGGGGGAATGGAAGTGAATCCTTAATATTTTATTTATAAGTA------TAAATAAATCAAAAAAAA-----------------------------------------GGGATGTTGCTTTCCCTTTGACAAGGAAAAAAGATCTCCAAAGTAATGTATAAACCTAAAGATTCTAAAAGAAAAATATAAAGGATTCCGGAACAAGAAAATACTTCGTTGAAATTATCTCAACAATGTAATTGGATCATTTTAATCTAAA-----------------------TATCTTTCTTAGAGATAAAACAAACAAAAGAGTTTATAGACAGCTCAAGAAATTTCTTCATAA----AGATTTTCCTTTTAACTTT-CTCAAAATTATTTAACTTGAGTCATGAGTCAAAATGATATTTTTTTC-TATAACGAAAAGGAGAGAGGAACTCTATTTGAATCATAGTCTAATTAATGATTTTTT-TAGCCCATTTTCCATTCTATA---CTATAGATAAATTTAAATTATTTTTCTTGAGCCGTATGAGGTGAAAATTTCACATACGTTTCTAGGGAGG------CTTTTTT????????????????????????????????????????????????????????????????????????????????????????????????????????????????????????????????????????????????????????????????????????????????????????????????????????????????????????????????????????????????????????????????????????????????????????????????????????????????????????????????????????????????????????????????????????????????????????????????????????????????????????????????????????????????????????????????????????????????????????????????????????????????????????????????????????????????????????????????????????????????????????????????????????????????????????????????????????????????????????????????????????????????????????????????????????????????????????????????????????????????????????????????????????????????????????????????????????????????????????????????????????????????
>Carex_basutorum_PRE812904
??????????????????????????????????????????????????????????????????????????????????????????????????????????????????????????????????????????????????????????????????????????????????????????????????????????????????????????????????????????????????????????????????????????????????????????????????????????????????????????????????????????????????????????????????????????????????????????????????????????????????????????????????????????????????????????????????????????????????????????????????????????????????????????????????????????????????????????????????????????????????????????????????????????????????????????????????????????????TTCTGGACTTGCTCTGCATGTCGGGCTCCCTGCACTTTTGGTGCGGCC-AACCGACAT-GGGGCTGTCTCTTCACTCGCCCTCCTGTCATTGAATTTGTCGGGTTGGGACGCTTGGGATCAGTTGCCTGTGCGGTTCTACCCTCTTGCGGGTAGCGAAGTCGTCCCTCGATGGATA--TTTGCTTGCCCTGCTGACATTTTTTTGTCGTTTGGGCAGCCGAAATGTTGGCGGAATCCTTGCGTTGGTGCGCGGCTGAATGTCTCGTTGCTATCGCTTGGATTTCTGCCGGCTCTCACGGATGCGGTGCCTAGTGCTAGCTCTGCGGGACTTTGCCCCGCAGACTTCGGGAGGTCCCATGTACGCATCATTGCTCTTATACGCCGTCTAGTCGTGTTGCCTGTGGTGGCACGCAGATCGTGTTCTGCCGTGTCGTCGTTGGCGACATGTCA--GAACAAAGTGTCCGGAGCGTGGCCGCGTGCATGTGGAGTGCCTCTCCGTTCGTATGAGCAGCGATTTCCGGTTTTGCGTCGTGCGAAGGCTCGCCCATCCGGGTCGGTGCTGGAGCTGACGCGCCGGCTCTCGTTTAAGACGTGC????????????????????????????????????????????????????????????????????????????????????????????????????????????????????????????AAGGGAAAGAATCCMGGGTTAGTGAGAATTAACTTAA----TTTCSTTTTAATTAATTGAAAGAAA-----CTTTGTCMATATATTCTTAACATCCMGATCAAAAAAA--TCCAATTCMAACAAGAAAAAAAA-----AAAGAGAG--AAAGTGAAATTGTT--------------GGAAATTGGTTAAACTCTTTTGATTATAAGGTGGAATGGAAGTGAATCCTTAATATTTTATTTATAAGTA------TAAATAAATCAGAAAAAA-----------------------------------------GGGATGTTGCTTTCCCTTTGACAAGGAATAAAGATCTCCAAAGTAATGTATAAACCTAAAGATTCTAAAAAGAAAATATAAAGGATTCCGGAACAAGAAAATACTTCGTTGAAATTATCTCAACAATGTAATTGGATCATTTTAATCTAAA-----------------------TATCTTTCTTAGAGATAAGACAAACAAAAGAGTTTATAGACAGCTCAAGAAATTTCTTCATAA----AGATTTTCCTTTTAACTTT-CTCAAAATTATTTAACTTGAGTCATGAGTCAAAATGATATTTTTTTC-TATAACGAAAAGGAAAAAGGAACTCTATTTGAATCATAGTCTAATTAATGATTTTTT-TAGCCCA?????????????????????????????????????????????????????????????????????????????????????????????????????????TTTCTTCTTTGCATTTAATGCGATYTTTTCTCTTTGATCATTTTAATTCGAATAGTATCATTATTTCAAAGAAATTGGTTTCTATTTTTATATTCTCAAAAGAAAATATAAGACTCTCTCGTTTCTTATATAATTCTTATGTATCAGAATATGAGTTTTTATTCCTGTTTTTTCGTAAAAAATCTTCCTGTTTACGATTAAGATCTTTTAGAAGCTTTCTTGAAAGAATTTACTTCTATGGAAAAATAGAACATTTTAGAATAGTGCATCATGTTTTTTTGAAAAAAACTTTATGGATCTTCACAGATCCTCTCATGCACTATTTTCGATATCAAGGTAAAGCTATTCTAGCATTAAA------AGGGACTGATTTTTTTATGAAGAAATTGAAATCTTACCTTGTCTATTTTTGGCAATATTATTTTCATTTTTGGTCTGAGCCTAATAGGTTTCATAGAAACCAATTTTCTTATTATTCGTTCTACTTTATCGGTTATTTTATAAGTTTAAAAATAAATTATTTGGTGGTAAGGAGTCAAATACTAGAGGATTCTTTATTAATAGATAC------TCTTATTAAGAGATTTGATACTTTAGTTCCAGTCCTTCCTCTCATTAGATCTTTGTCTAAAGCTTCACTTTGTACTGTAGTAGGACATCCTATTAGTAAGCCAATCTGGACAGATTTA--TCAGATTATGATATTATTAGTCGATTTGGTCGAATATATAAAAATCTTTTT-CATTTTT-ATAGCGGATCTTCTAAAAAGAGAATTTTG?????????????????????????
>Carex_burkei_41ML10
??GCTGCCTCTCCGAAAACACGACCGTCGCACACGTGACAGAACGCT-GCCGGGGAGGCGCTCGCCGCCTCCCCGGCCC-CACCGGCCTCTTCCCTCCCGCCCTCCGGG-CGTGTCGGTCGCTGGCCGGAATACGGCGCGGGATGACGCCAAGGAACACGAGAAA-GCTGAGGCGCCGGCGAGCCGCCCGAGGTCTGCGCCGGTCGCCGAGGCCAATGAAAACAGAAA----TACGACTCTCGGCAACGGATATCTCGGCTCTCGCATCGATGAAGAACGTAGCGAAATGCGATACGTGGTGTGAATTGCAGAATCCCGTGAACCATCGAGTCTTTGAACGCAAGTTGCGCCCGAGGGACCCTCCCGAGGGCACGCCTGCCTCACGGGCGTTAGAAGCCCATCCACGCTCGGCTGCC-TCACGGCAGAGAYGCGGACACTGGCCCTCCGAACCGCGAGGTGCGGTGGGCCCAAGTGCGCGGCCGTCGTACGTGGCCGGGAGCGGCGAGTGGTGGGCG-ACTGCGCGCGTCCCCCCGAGCCCCGTACCGACACAGGGCCTTGTCTGACCCCCTAACGAGGAGCACGCCGCCGCGGCG--CGAGCCGCGCGGCGCCTTCGGACC?????????????????????????????????????????????????????????????????????????????????????????????????????????????????????????????????????????????????????????????????????????????????????????????????????????????????????????????????????????????????????????????????????????????????????????????????????????????????????????????????????????????????????????????????????????????????????????????????????????????????????????????????????????????????????????????????????????????????????????????????????????????????????????????????????????????????????????????????????????????????????????????????????????????????????CCATTTTTGTAATG-AAAATGCTTTTAGTTCGACATAAT-----TTGTTCTGTTCAAAAACCCATAA-ACAGTACATGATGAAGCTCGAAGTTTGATTTTTTATTTGTTCTATAAA------AAAAGGGAAAGAATCCAGGGTTAGTGAGAATTAACTTAA----TTTCGTTTTAATTAATTGAAAGAAA-----CTTTGTCAATATATTCTTAACATCCAGATCAAAAAAAA-TCCAATTCAAACAAGAAAAAAAA-AAAAAAAGAGAG--AAAGTGAAATTGTT--------------GGAAATTGGTAAAACTCTTTTGATTATAAGGTGGAATGGAAGTGAATCCTTAATATTTTATTTATAAGTA------TAAGTAAATCAGAAAAAA-----------------------------------------GGGATGTTGCTTTCCCTTTGACAAGGAATAAAGATCTCCAAAGTAATGTATAAACCTAAAGATTCTAAAAAGAAAATATAAAGGATTCCGGAACAAGAAAATACTTAGTTGAAATTATCTCAACAATGTAATTGGATCATTTTAATCTAAA-----------------------TATCTTTCTTAGAGATAAGACAAAAAAAAGAGTTTATAGACAGCTCAAGAAATTTCTTCATAA----AGATTTTCCTTTTAACTTT-CTCAAAATTATTTAACTTGAGTCATGAGTCAAAATGATATTTTTTTC-TATAACGAAAAGGAAAAAGGAACTCTATTTGAATCATAGTCTAATTAATGATTTTTT-TAGCCCATTTTCCATT--------CTATAGATAAATTTAAATTATTTTTCTTGAGCCGTATGAGGTGAAAATTTCACATACGTTTCTA???????????????????AGATATTTCTTCTTTGCATTTATTGCGATCTTTTCTCTTCGATCATTTTAATTCAAATAGTATCATTATTTCAAAGAAATTGGTTTCTATTTCTATATTCTCAAAAGAAAATATAAGACTCTCTCGTTTCTTATATAATTCTTATGTATCAGAATATGAGTTTTTATTCCTGTTTTTTTGTAAAAAATCTTCCTGTTTACGATTAAGATCTTTTATAAGCTTTCTTGAAAGAATTTACTTCCATGGAAAAATAGAACATTTTAGAATAGTCCATCATGTTTTTTTGAAAAAAACTTTATGGATCTTCACAGATCCTCTCATGCACTATTTTCGATATCAAGGTAAAGCTATTCTAGCATTAAA------AGGGACTGATTTTTTTATGAAGAAATTGAAATCTTACCTTGTCTATTTTTGGCAATATTATTTTCATTTTTGGTCTGAGCCTAATAGGTTTCATAGAAACCAATTCTCTTTTTATTCGTTCTACTTTATCGGTTATTTTATAAGTTTAAAAATAAATTACTTGGTGGTAAGGAGTCAAATAATAGAGGATTCTATATTAATAGATAC------TCTTATTAAGAGATTTGATACTTTAGTTCCAGTCCTTCCTCTCATTAGATCTTTGTCTAAAGCTTCACTTTGTACTGTAGTAGGACATCCTATTAGTAAGCCAATCTGGACAGATTTA--TCAGATTATGATATTATTAGTCGATTTGGTCGAATATATAAAAATCTTTTT-CATTTTT-ATAGTGGATCTTCTAAAAAGAGAATTTTGTATCGAATGAAGTATATACTTCGAC
>Carex_burkei_Acock16569
??????????????????????????????????????????????????????????????????????????????????????????????????????????????????????????????????????????????????????????????????????????????????????????????????????????????????????????????????????????????????????????????????????????????????????????????????????????????????????????????????????????????????????????????????????????????????????????????????????????????????????????????????????????????????????????????????????????????????????????????????????????????????????????????????????????????????????????????????????????????????????????????????????????????????????????????????????????????TTCTGGACTCGCTCTGCATGTCGGGCTCCCTGCACTTTTGGTGCGGCC-AACCGACAT-GGGGCTGTCTCTTCACTCTCCCTCCCGTCATTGAATTTGTCGGGTTGGGACGCTCGGGATCGGTTGCCTGTGCGGTTCTACCCTCTTGCGGGTAGCGAAGTCGTCCCTCGATGGATA--TTTGCTTGCCCTGCTGACATTTTTTTGTCGTTTGGGCAGCCGAAATGTTGGCGAAATCCTTGTGCTGGTGCGCGGTCGAATGCCTCGTTGCTATCGCTTGGTTTTCTGTCGGCTCTCACGGATGCGGTGCCTAGTGCTAGCTCTGCGGGACTTTGCCCCGCAGACTTCGGGAGGTCCCGTGTACGAATCACTGCTCTTGTACGCCGTCT-GGCGTGTTGCCGGTGGCGACACGCAGATCGTGTTCTGCCGTGTAGTCGTTGGCGAAATGTCA--GAACAATGTGTCCGGAGCGTGCCCGCRTGCATGAGGAGCGCCTCTCCGTTCGTATGAGCAGCGATTTCTGGTTTTGCGTCGYGCGAAGGCCCGCCCGTCCGGGTCGGTGCCGGAGCTGACGCGCCGGCTCTCGTTTAAGACGTGC???????????????????????????????????????????????????????????????????????????????????????????????????????????????????????????????????????????????????????????????????????????????????????????????????????????????????????????????????????????????????????????????????????????????????????????????????????????????????????????????????????????????????????????????????????????????????????????????????????????????????????????????????????????????????????????????????????????????????????????????????????????????????????????????????????????????????????????????????????????????????????????????????????????????????????????????????????????????????????????????????????????????????????????????????????????????????????????????????????????????????????????????????????????????????????????????????????????????????????????????????????????????????????????????????????????????????????????????????????????????????????????????????????????????????????CTTTTGCATTTATTGCGATCTTTTCTCTTCGATCATTTTAATTCGAATAGTATCATTATTTCAAAGAAATTGGTTTCTATTTCTATATTCTCAAAAGAAAATATAAGACTCTCTCGTTTCTTATATAATTCTTATGTATCAGAATATGAGTTTTTATTCCTGTTTTTTTGTAAAAAATCTTCCTGTTTACGATTAAGATCTTTTATAAGCTTTCTTGAAAGAATTTACTTCCATGGAAAAATAGAACATTTTAGAATAGTCCATCATGTTTTTTTGAAAAAAACTTTATGGATCTTCACAGATCCTCTCATGCACTATTTTCGATATCAAGGTAAAGCTATTCTAGCATTAAA------AGGGACTGATTTTTTTATGAAGAAATTGAAATCTTACCTTGTCTATTTTTGGCAATATTATTTTCATTTTTGGTCTGAGCCTAATAGGTTTCATAGAAACCAATTCTCTTTTTATTCGTTCTACTTTATCGGTTATTTTATAAGTTTAAAAATAAATTACTTGGTGGTAAGGAGTCAAATACTAGAGGATTCTATATTAATAGATAC------TCTTATTAAGAGATTTGATACTTTAGTTCCAGTCCTTCCTCTCATTAGATCTTTGTCTAAAGCTTCACTTTGTACTGTAGTAGGACATCCTATTAGTAAGCCAATCTGGACAGATTTA--TCAGATTATGATATTATTAGTCGATTTGGTCGAATATATAAAAATCTTTTT-CATTTTT-ATAGTGGATCTTCTAAAAAGAGAATTTTGTATCGAATGAAGTATATACTT????
>Carex_burkei_BG_Af480
CCGTTGCCTCTCGAAAAACACGACCGTCGCACACGTGACAGAACGCT-GCCGGGGAGGCGCTCGCCGCCTCCCCGGCCC-CACCGGCCTCTTCCCTCCCGCCCTCCGGG-CGTGTCGGTCGCTGGCCGGAATACGGCGCGGGATGACGCCAAGGAACACGAGAAA-GCTGAGGCGCCGGCGAGCCGCCCGAGGTCTGCGCCGGTCGCCGAGGCCAATGAAAACAGAAA----TAYGACTCTCGGCAACGGATATCTCGGCTCTCGCATCGATGAAGAACGTAGCGAAATGCGATACGTGGTGTGAATTGCAGAATCCCGTGAACCATCGAGTCTTTGAACGCAAGTTGCGCCCGAGGGACCCTCCCGAGGGCACGCCTGCCTCACGGGCGTTAGAAGCCCATCCACGCTCGGCTGCC-TCACGGCAGAGAYGCGGACACTGGCCCTCCGAACCGCGAGGTGCGGTGGGCCCAAGTGCGCGGCCGTCGTACGTGGCCGGGAGCGGCGAGTGGTGGGCG-ACTGCGCGCGTCGCCCCGAGCCCCGTACCGACACAGGGCCTTGTCTGACCCCCTAACGAGGAGCACGCCGCCGCGGCG--CGAGCCGCGCGGCGCCTTCGGACC?????????????????????????????????????????????????????????????????????????????????????????????????????????????????????????????????????????????????????????????????????????????????????????????????????????????????????????????????????????????????????????????????????????????????????????????????????????????????????????????????????????????????????????????????????????????????????????????????????????????????????????????????????????????????????????????????????????????????????????????????????????????????????????????????????????????????????????????????????????????????????????????????????????????????????---------------------------------------------------------------------------------------------------------------------------------------------------------------------------------------------------------------------------------------------------------------------------------------------------------------------------------------------------------------------------------------------------------------------------------------------------------------------------------------------------------------------------------------------------------------------------------------------------------------------------------------------------------------------------------------------------------------------------------------------------------------------------------------------------------------------------------------------------------------------------------------------------------------------------------------------------------------------------------------------------------------------------------------------------------------------------------------------------------------------------------------------------------------------------------------------------------------------------------------------------------------------------------------------------------------------------------------------------------------------------------------------------------------------------------------------------------------------------------------------------------------------------------------------------------------------------------------------------------------------------------------------------------------------------------------------------------------------------------------------------------------------------------------------
>Carex_burkei_Clark99
TCGTTGCCTCTCCGAAAACACGACCGTCGCACACGTGACAGAACGCT-GCCGGGGAGGCGCCCGCCGCCCCCTCGGCCC-CACCGGCCTCTTCCCTCCCGCCCTCCGGG-CGTGTCGGTCGCTGGCCGGAATACGGCGCGGGATGACGCCAAGGAACACGAGAAA-GCTGAGGCGCCGGCGCGCCGCTCGAGGTCTGCGCCGGCCGCCGAGGCCAAGGAAAACAAAAA----TACGACTCTCGGCAACGGATATCTCGGCTCTCGCATCGATGAAGAACGTAGCGAAATGCGATACGTGGTGTGAATTGCAGAATCCCGTGAACCATCGAGTCTTTGAACGCAAGTTGCGCCCGAGGGACCCTCCCGAGGGCACGCCTGCCTCACGGGCGTTAGAAGCCCATCCACGCTCGGCTGCC-TCACGGCAGAGATGCGGACACTGGCCCTCCGAACCGCGAGGTGCGGTGGGCCCAAGTGCGCGGCCGTCGTACGTGGCCGGGAGCGGCGAGTGGTGGGCG-ACTGCGCGCGCCACCCCGAGCCCCGTACCGACACAGGGCCTTGGCTGACCCCCTGACGAGGAGCATGCCGCCGCGGCT--CGCGCCGCGCGGCGCCTTCGGACC?????????????????????????????????????????????????????????????????????????????????????????????????????????????????????????????????????????????????????????????????????????????????????????????????????????????????????????????????????????????????????????????????????????????????????????????????????????????????????????????????????????????????????????????????????????????????????????????????????????????????????????????????????????????????????????????????????????????????????????????????????????????????????????????????????????????????????????????????????????????????????????????????????????????????????CCATTTTTGTAATG-AAAATGCTTTTGGTTCGACATAAT-----TTGTTCTGTTCAAAAACCCATAA-ACAGTACATGATGAAGCTCGAAGTTTGATTTTTTATTTGTTCTATAAA------AAAAGGGAAAGAATCCAGGGTTAGTGAGAATTAACTTAA----TTTCGTTTTAATTAATTGAAAGAAA-----CTTTGTCAATATATTCTTAACATCCAGATCAAAAAAAA-TCCAATTCAAACAAGAAAAAAAA-AAAAAAAGAGAG--AAAGTGAAATTGTT--------------GGAAATTGGTAAAACTCTTTTGATTATAAGGTGGAATGGAAGTGAATCCTTAATATTTTATTTATAAGTA------TAAGTAAATCAGAAAAAA-----------------------------------------GGGATGTTGCTTTCCCTTTGACAAGGAATAAAGATCTCCAAAGTAATGTATAAACCTAAAGATTCTAAAAAGAAAATATAAAGGATTCCGGAACAAGAAAATACTTCGTTGAAATTATCTCAACAATGTAATTGGATCATTTTAATCTAAA-----------------------TATCTTTCTTAGAGATAAGACAAAAAAAAGAGTTTATAGACAGCTCAAGAAATTTCTTCATAA----AGATTTTCCTTTTAACTTT-CTCAAAATTATTTAACTTGAGTCATGAGTCAAAATGATATTTTTTTC-TATAACGAAAAGGAAAAAGGAACTCTATTTGAATCATAGTCTAATTAATGATTTTTT-TAGCCCATTTTCCATT--------CTATAGATAAATTTAAATTATTTTTCTTGAGCCGTATGAGGTGAAAATTTCACATACGTTTCTAGGGAGG------CTTTTTT????????????????????????????????????????????????????????????????????????????????????????????????????????????????????????????????????????????????????????????????????????????????????????????????????????????????????????????????????????????????????????????????????????????????????????????????????????????????????????????????????????????????????????????????????????????????????????????????????????????????????????????????????????????????????????????????????????????????????????????????????????????????????????????????????????????????????????????????????????????????????????????????????????????????????????????????????????????????????????????????????????????????????????????????????????????????????????????????????????????????????????????????????????????????????????????????????????????????????????????????????????????????
>Carex_capensis_179JMC17
TCGTTGCCTTTCGAAAAACACGACCGTTGCACGCGTGACAGAAAGCT-GCCGGGGAGGCGCTCGCCGCCTCCCCGGCCC-CACCGGCCTCTACCCTCTCGCCCTCCGGG-CGCGTCGGTCGCTGGCCGGAATACGGCGCGGGATGACGCCAAGGAACACGAGAAA-GCTGAGGCGCCGGCGAGCCGCTCGAGGTCTGCGCCGGTTGCYGAGGCCAATGAAAAAAAAA-----TATGACTCTCGGCAACGGATATCTCGGCTCTCGCATCGATGAAGAACGTAGCGAAATGCGATACGTGGTGTGAATTGCAGAATCCCGTGAACCATCGAGTCTTTGAACGCAAGTTGCGCCCGAGGGACCCTCCCGAGGGCACGCCTGCCTCATGGGCGTTAGAAGCCCATCCACGCTCGGCTGCC-TCACGGCAGAGATGCGGACATTGGCCCTCCGAACCGCGAGGYGCGGTGGGCCTAAGTGTGCGGCCGTCGTACGTGGCCGGGAGCGGCGAGTGGTGGGCT-ACTGCGCACGTCACCCCGAGCCCCGTGCCGACACAGGGCCTTGTTCGACCCCCTAACGAGGAGCAYGCCGTCGCGGCT--CGCGCCGCGCGGCGCCTTCGGACCTTCTGGACTTGCTCTGCATGTCGGGCTCCCTGCACTTTTGGTGCGGCC-AACCGACAT-GGGGCTGTCTCTCCACTCTCCCTCCCGTCATTGAATTTGTCGGGTTGGGACGCTCGTGATCGGTTGCCTGTGCGGTTCTACCCTCTTGCGGGTAGCGAAGTCGTCCCTCGATGGATA--TTTGCTTGCCCCACTGACATTTTGTTGTCGTTTGGGCAGCCGAAATGTTGGCAAAATTCTTGTGTTGGTGCGCGGTTGAATGCCTCGTTGCTATCGCTTGGATTTTTGCCGGCTCTCACGGATRCGGTGCCTAGTGCTAGCTCTGCGGGACTTTGCCCCGCAGACTTCGGGAGGTCCCGTGTACGAATCATTGCTCTTATACGCCGTCT-GTCGTGCTGCCGGTGGCGGCACGCAGATCGTGTTCTGCCGTGTCGTCGTTGGCGACGCGGCGCGGAACAGTGTGTCCGGAGCGTGCTCGCGTGCACGGGGAATGCCTCTCTGTCCGTACGAGCAGCGATTTCCGGTTTTGCGTCGTGCGAAGGCCCGCCCGTCCGGGTTGGCGCCGGAGCTGACGTGCCGGCTCTCGTTTAAGACGTGCCCATTTTCGTAATGAAAAATGCTTTTGGTTCGACATAAT-----TTGTTCTGTTCAAAAACCCATAA-ACAGTACATGATGAAGCTCGAAGTTTGATTTTTTATTTGTTCTATAAA------AAAAGGGAAAGAATCCAGGGTTAGTGAGAATTAACTTAA----TTTCGTTTTAATTAATTGAAAGAAA-----CTTTGTCAGTATATTCTTAACATCGAGATCAAAAAAAA-TCCAATTCAAACAAGAAAAAAAA----AAAAGAGAG-TAAAGTGAAATTGTT--------------GGAAATTGGAAAAACTCTTTTGATTATAAGGTGGAATGGAAGTGAATTCTTAATATTTTATTTATAAGTA------TAAAGAAATCAGAAAAAA-----------------------------------------GGGATGTTGCTTTCCCTTTGACAAGGAATAAAGATCTCCAAAGTAATGTATAAACCTAAAGATTCTAAAAAGAAAATATTAAGGATTCCGGAACAAGAAAATACTTCGTTGAAATTATCTCAACAATGTAATTGGATCATTTTAATCTAAA-----------------------TATCTTTCTTAGAGATAAGACAAACAAAAGAGTTTATAGACAGCTCAAGAAATTTCTTCATAA----AGATTTTCCTTTTAA--------------------CTTGAGTCATGAGTCAAAATGATATTTTTTTC-TATAACGAAAAGGAAAAAGGAACTCTATTTGAATCATAGTCTAATTAATGATTTTTT-TAGCCCATTTTCCATT--TCCATTCTATAAATAAATTTAAATCATTTTTCTTGAGCCGTATGAGGTGAAAATTTCACATACGTTTCTAGGGAG???????????????????????????????????????????????????????????????????????????????TTATTTCAAAGAAATTGGTT------TCTATATTCTCAAAAGAAAATATAAGACTCTCTCGTTTCTTATATAATTCTTATGTATCAGAATATGAGTTTTTATTCCTGTTTTTTCGTAAAAAATCTTCTTGTTTACGATTAAGATCTTTTAGAAGCTTTCTTGAAAGAATTTACTTCTATGGAAAAATAGAACATTTTAGAATAGTGCATCAAGTTTTTTTGAAAAAAACTTTATGGATCTTCACAGATCCTCTCATGCACTATTTTCGATATCAAGGTAAAGCTATTCTAGCATCAAA------AGGGACTGATTTTTTTATGAAGAAATTGAAATCTTACCTTGTCTATTTTTGGCAATATTATTTTCATTTTTGGTCTGAGCCTAATAGGTTTCATAGAAACCAATTCTCTTATTATTCGTTCTACTTTATTGGTTATTTTATAAGTGTAAAAATAAATTACTTGGTGGTAAGGAGTCAAATACTAGAGGATTCTATATTAATAGATAC------TCTTATTAAAAGATTTAATACTTTAGTTCCAGTCCTTCCTCTCATTAGATCTTTGTCTAAAGCTTCACTTTGTACTGTAGTAGGACATCCTATTAGTAAGCCGATCTGGACAGATTTA--TCAGATTCTGATATTATTAGTCGATTTGGTCGAATATATAAAAATCTT??????????????????????????????????????????????????????????????????
>Carex_capensis_BOL45527
??????????????????????????????????????????????????????????????????????????????????????????????????????????????????????????????????????????????????????????????????????????????????????????????????????????????????????????????????????????????????????????????????????????????????????????????????????????????????????????????????????????????????????????????????????????????????????????????????????????????????????????????????????????????????????????????????????????????????????????????????????????????????????????????????????????????????????????????????????????????????????????????????????????????????????????????????????????????TTCTGGACTTGCTCTGCATGTCGGGCTCCCTGCACTTTTGGTGCGGCC-AACCGACAT-GGGGCTGTCTCTCCACTCTCCCTCCCGTCATTGAATTTGTCGGGTTGGGACGCTCGTGATCGGTTGCCTGTGCGGTTCTACCCTCTTGCGGGTAGCGAAGTCGTCCCTCGATGGATA--TTTGCTTGCCCCACTGACATTTTGTTATCGTTTGGGCAGCCGAAATGTTGGCAAAATTCTTGTGTTGGTGCGCGGTTGAATGCCTCGTTGCTATCGCTTGGATTTTTGCCGGCTCTCACGGATACGGTGCCTAGTGCTAGCTCTGCGGGACTTTGCCCCGCAGACTTCGGGAGGTCCCGTGTACGAATCATTGCTCTTATACGCCGTCT-GTCGTGTTGCCSGTGGCGGCACGCAGATCGTGTTCTGCCGTGTCGTCGTTGGCGACGCGGCGCGGAACAGTGTGTCCGGAGCGTGCTCGCGTGCACGGGGAATGCCTCTCTGTCCGTACGAGCAGCGATTTCCGGTTTTGCGTCGTGCGAAGGCCCGCCCGTCCGGGTTGGCGCTGGAGCTGACGTGCCGGCTCTCGTTTAAGACGTGC---------------------------------------------------------------------------------------------------------------------------------------------------------------------------------------------------------------------------------------------------------------------------------------------------------------------------------------------------------------------------------------------------------------------------------------------------------------------------------------------------------------------------------------------------------------------------------------------------------------------------------------------------------------------------------------------------------------------------------------------------------------------------------------------------------------------------------------------------------------------------------------------------------------------------------------------------------------------------------------------------------------------------------------------------------------------------------------------------------------------------------------------------------------------------------------------------------------------------------------------------------------------------------------------------------------------------------------------------------------------------------------------------------------------------------------------------------------------------------------------------------------------------------------------------------------------------------------------------------------------------------------------------------------------------------------------------------------------------------------------------------------------------------------------
>Carex_capensis_notseen_BOL45532
??????????????????????????????????GTGACATAAAGCT-GCCGGGGAGGCGCTCGCCGCCTCCCCGGCCC-CACCGGCCTYTTCCCTYTCGCCCTCCGGG-CGCGTCGGTCGCTGGCCGGAATACGGCGCGGGATGACGCCAAGGAACACGAGAAA-GCTGAGGCGCCGGCGAGCCGCTCGAGGTYTGCGCCGGCTGCCGAGGCCAATGAAAAAAAAAA----TATGACTCTCGGCAACGGATATCTCGGCTCTCGCATCGATGAAGAACGTAGCGAAATGCGATACGTGGTGTGAATTGCAGAATCCCGTGAACCATCGAGTCTTTGAACGCAAGTTGCGCCCGAGGGACCCTCCCGAGGGCACGCCTGCCTCATGGGCGTTAGAAGCCCATCCACGCTCGGCTGCC-TCACGGCAGAGATGCGGACATTGGCCCTCCGAACCGCGAGGCGCGGTGGGCCTAAGTGTGCGGCCGTCGTACGTGGCCGGGAGCGGCGAGTGGTGGGCT-ACTGCGCGCGTCACCCCGAGCCCCGTGCCGACACAGGGCCTTGTTCGACCCCCTAACGAGGAGCACGCCGCCG?????????????????????????????????????????????????????????????????????????????????????????????????????????????????????????????????????????????????????????????CTGTGCGGTTCTACCCTCTTGCGGGTAGCGAAGTCGTCCCTCGATGGATA--TTTGCTTGCCCCGCTGACATTTTGTTGTCGTTTGGGCAGCCGAAATGTTGGCAAAATCCTTGTGTTGGTGCGCGGTTGAATGCCTCGTTGCTATCGCTTGGATTTTTGCCGGCTCTCACGGATGCGGTGCCTAGTGCTAGCTCTGCGGGACTTTGCCCCGCAGACTTCGGGAGGTCCCGTGTACGAATCATTGCTCTTATACGCCGTCT-GTCGTGCTGCCGGTGGCGRCACGCAGATCGTGTTCTGCCGTGTCGTCGTTGGCGACGCGGCGCGGAACAGTGTGTCCGGAGCGTGATCGCGTGCACGGGGAATGCCTCTCCGTCCGTACGAGCAGCGATTTCCGGTTTTGCGTCGTGCGAAGGCCCGCCCGCCCGGGTTGGCGCCGGAGCTGACGCGCCGGCTCTCGTTTAAGACGTGC????????????????????????????????????????????????????????????????TAA-ACAGTACATGATGAASCTCGAAGTTTGATTTTTTATTTGTTCTATAAA------AAAAGGGAAAGAATCCAGGGTTAGTGAGAATTAACTTAA----TTTCGTTTTAATTAATTGAAAGAAA-----CTTTGTCAGTATATTCTTAACATCGAGATCAAAAGAAA-TCCAATTCAAACAAGAAAAAAAA-----AAAGAGAGTTAAAGTGAAATTGTT--------------GGAAATTGGAAAAACTCTTTTGATTATAAGGTGGAATGGAAGTGAATTCTTAATATTTTATTTATAAGTA------TAAAGAAATCAGAAAAAA-----------------------------------------GGGATGTTGCTTTCCCTTTGACAAGGAATAAAGATCTCCAAAGTAATGTATAAACCTAAAGATTCTAAAAAGAAAATATAAAGGATTCCGGAACAAGAAAATACTTCGTTGAAATTATCTCAACAATGTAATTGGATCATTTTAATCTAAA-----------------------TATCTTTCTTAGAGATAAGACAAACAAAAGAGTTTATAGACAGCTCAAGAAATTTCTTCATAA----AGATTTTCCTTTTAA--------------------CTTGAGTCATGAGTCAAAATGATATTTTTTTC-TATAACGAAAAGGAAAAAGGAACTCTATTTGAATCATAGTCTAATTAATGATTTTTT-TAGCCCATTTTCCATT--TCCATTCTATAAATAAATTTAAATCATTTTTCTTGAGCCGTWTGAGGTGAAAATTTCACATACGTTTCTAGGGAGGGGGAGGCTTTTTT????????????????CATTTATTGCGATTTTTTCTCTTCGATCATTCTAATTCGAATAGTATCATTATTTCAAAGAAATTGGTT------TCTATATTCTCAAAAGAAAATATAAGACTCTCTCGTTTCTTATATAATTCTTATGTATCAGAATATGAGTTTTTATTCCTGTTTTTTCGTAAAAAATCTTCTTGTTTACGATTAAGATCTTTTAGAAGCTTTCTTGAAAGAATTTACTTCTATGGAAAAATAGAACATTTTAGAATAGTGCATCAAGTTTTTTTGAAAAAAACTTTATGGATCTTCACAGATCCTCTGATGCACTATTTTCGATATCAAGGTAAAGCTATTCTAGCATCAAA------AGGGACTGATTTTTTTATGAAGAAATTGAAATCTTACCTTGTCTATTTTTGGCAATATTATTTTCATTTTTGGTCTGAGCCTAATAGGTTTCATAGAAACCAATTCTCTTATTATTCGTTCTACTTTATCGGTTATTTTATAAGTGTAAAAATAAATTACTTGGTGGTAAGGAGTCAAATACTAGAGGATTCTATATTAATAGATAC------TCTTATTAAAAGATTTAATACTTTAGTTCCAGTCCTTCCTCTCATTAGATCTTTGTCTAAAGCTTCACTTTGTACTGTAGTAGGACATCCTATTAGTAAGCCGATCTGGACAGATTTA--TCAGATTCTGATATTATTAGTCGATTTGGTCGAATATATAAAAATCTTTTT-CATTTTT-ATAGTGGATCTTCTAAAAAGAGATTTTTGTATCGAATGAAGTATATACTTCGAC
>Carex_distincta_BG570
?????????????????????????????????????ACAGAATGCT-GCCGGGGAGGCGCTCGCCGCCTCCTCGGCCC-CACCGGCCTCTTCCCTCCCGCCCTTCGGG-CGTGTCGGTCGCTGGCCGGAATACGGCGCGGGATGACGCCAAGGAACACGAGAAA-GCTGAGGCACCGGCGAGCCGCTCGAGGTCTGCGCCGGTTGCCGAGGCCAATGAAAAAAAAAA----TATGACTCTCGGCAACGGATATCTCGGCTCTCGCATCGATGAAGAACGTAGCGAAATGCGATACGTGGTGTGAATTGCAGAATCCCGTGAACCATCGAGTCTTTGAACGCAAGTTGCGCCCGAGGGACCCTCCCGAGGGCACGCCTGCCTCATGGGCGTTAGAAGCCCATCCACGCTCGGTTGCC-TCACGGCAAAGATGCGGACATTGGCCCTCCGAACCGCGAGGCGCGGTGGGCCTAAGTGTGCGGCCGTCGTACGTGGCCGGGAGCGGCGAGTGGTGGGCG-ACTGCGCGCGTCACCCCGAGCCCCGTACCGACACAGGGCCTTGTTTGACCCCCTAACGAGGAGCATGCCGCCGCGGCT--CGTGCTGCGCGGCGCCTTCGGACC?????????????????????????????????????????????????????????????????????????????????????????????????????????????????????????????????????????????????????????????????????????????????????????????????????????????????????????????????????????????????????????????????????????????????????????????????????????????????????????????????????????????????????????????????????????????????????????????????????????????????????????????????????????????????????????????????????????????????????????????????????????????????????????????????????????????????????????????????????????????????????????????????????????????????????---------------------------------------------------------------------------------------------------------------------------------------------------------------------------------------------------------------------------------------------------------------------------------------------------------------------------------------------------------------------------------------------------------------------------------------------------------------------------------------------------------------------------------------------------------------------------------------------------------------------------------------------------------------------------------------------------------------------------------------------------------------------------------------------------------------------------------------------------------------------------------------------------------------------------------------------------------------------------------------------------------------------------------------------------------------------------------------------------------------------------------------------------------------------------------------------------------------------------------------------------------------------------------------------------------------------------------------------------------------------------------------------------------------------------------------------------------------------------------------------------------------------------------------------------------------------------------------------------------------------------------------------------------------------------------------------------------------------------------------------------------------------------------------------
>Carex_distincta_BG574
TCGTTGCCTTTCCGAAAACACGACCGTCGCACACGTGACAGAATGCT-GCCGGGGAGGCGCTCGCCGCCGCCTCGGCCC-CACCGGCCTCTTCCCTCCCGCCCTCCGGG-CGTGTCGGTCGCTGGCCGGAATACGGCGCGGGATGACGCCAAGGAACACGAGAAA-GCTGAGGCACCGGCGAGCCGCTCGAGGTCTGCGCCGGCTGCCGAGGCCAATGAAAAAAAAAA----TATGACTCTCGGCAACGGATATCTCGGCTCTCGCATCGATGAAGAACGTAGCGAAATGCGATACGTGGTGTGAATTGCAGAATCCCGTGAACCATCGAGTCTTTGAACGCAAGTTGCGCCCGAGGGACCCTCCCGAGGGCACGCCTGCCTCATGGGCGTTAGAAGCCCATCCACGCTCGGTTGCC-TCACGGCAGAGATGCGGACATTGGCCCTCCGAACCGCGAGGCGCGGTGGGCCTAAGTGTGCGGCCGTCGTACGTGGCCGGGAGCGGCGAGTGGTGGGCG-ACTGCGCGCGCCACCCCGAGCCCCGTACCGACGCAGGGCCTTGTCTGACCCCCTAACGAGGAGCATGCCGCCGCGGCC--CGTGCCGCGCGGCGCCTTCGGACC?????????????????????????????????????????????????????????????????????????????????????????????????????????????????????????????????????????????????????????????????????????????????????????????????????????????????????????????????????????????????????????????????????????????????????????????????????????????????????????????????????????????????????????????????????????????????????????????????????????????????????????????????????????????????????????????????????????????????????????????????????????????????????????????????????????????????????????????????????????????????????????????????????????????????????---------------------------------------------------------------------------------------------------------------------------------------------------------------------------------------------------------------------------------------------------------------------------------------------------------------------------------------------------------------------------------------------------------------------------------------------------------------------------------------------------------------------------------------------------------------------------------------------------------------------------------------------------------------------------------------------------------------------------------------------------------------------------------------------------------------------------------------------------------------------------------------------------------------------------------------------------------------------------------------------------------------------------------------------------------------------------------------------------------------------------------------------------------------------------------------------------------------------------------------------------------------------------------------------------------------------------------------------------------------------------------------------------------------------------------------------------------------------------------------------------------------------------------------------------------------------------------------------------------------------------------------------------------------------------------------------------------------------------------------------------------------------------------------------
>Carex_gordon_grayi_4E1RSV20
????????????????????CGACCGTCGCACACGTGACAGAATGCT-GCCGGGGAGGCGCTCGCCGCCTCCTCGGCCC-CACCGGCCTCTTCCCTCTCGCTCTCCGGG-CGTGTTGGTGGCTGGCCGGAATACGGCGCGGGATGACGCCAAGGAACACGAGAAA-GCTGAGGCGCCGGCGAGCCGCTCGAGGTCTGTGCCGGTTGCCGAGGCCAATGAAAAAAAAAAA---TATGACTCTCGGCAACGGATATCTCGGCTCTCGCATCGATGAAGAACGTAGCGAAATGCGATACGTGGTGTGAATTGCAGAATCCCGTGAACCATCGAGTCTTTGAACGCAAGTTGCGCCCGAGGGACCCTCCCGAGGGCACGCCTGCCTCATGGGCGTTAGAAGCCCATCCACGCTC-ATTGCC-TCACGGCAAAGATGCGGACATTGGCCCTCCGAACCGTGAGGTGCGGTGGGCCTAAGTGTGCGGCCGTCATACGTGGCCGGGAGCGGCGAGTGGTGGGCT-ACTGCGCACGTCACCCCGAGCCC-GTACTGACATAGGGCCTTGTTTGACCCCCTAACGAGGAGCATGCCGCC????????????????????????????????TTCTGGATTTGCTCTGCATGTCGGGCTCCCTGCACTTTTGGTGCGGCC-AACCGACAT-GGGGCTGTCTCTTCACTCTCCCTCTCATCATTGAATTTGTCGGGTTGGGATGCTTGTGATCGGTTGCCTGTGCGGTTCTACCCTCTTGTGGGTAGCGAAGTCGTCCCTCGATGGATA--TTTGCTTGCCCTGCTGACATTTTTTTGTCGTTTGGGCAGCCGAAATGTTGGCGAAATCCTTGTGTTGGTGCGCGGTGGAATGCCTTGTTGCTATCGCTTGGATTTCTGTCGGCTCTCACGGATGCGGTGCCTAGTGCTAGCTCTGCGGGACTTTGCCCCGCAGACTTCGGGAGGTCCCTTGTACGAATCATTGCTCTTATACGCCGTCT-GTCGTGTTGCCGGTGGTGACACGCAGATCGTGTTCTGTCGTGTTGTCGTTGGCATCACGTCA--CAACAGTGTGTCCGGAGCGTGCTCGCGTGCATGTGGAATGCCTCTCCGTTCGTATGAGCAGCGATTTCCGGTTTTGCGTCATGCGAAGGCCCGCCCGTCTGGGTTGGTGCCGGAGCTGATGTGCCGGCTCTCGTTTAAGACGTGCCCATTTTCGTAATG-AAAATGCTTTTGGTTCGACATAAT-----TTGTTCTGTTCAAAAACCCATAA-ACAGTACATGATGAAGCTCGAAGTTTGATTTTTTATTTGTTCTATAAA-------AAAGGGAAAGAATCCAGGGTTAGCGAGAATTAACTTAA---ATTTCGTTTTAATTAATTGAAA---------CTTTGTCAGTATATTCTTAACATCGAGATCAAAAAAAAATCCAATTCAAACAAGAAAAAAA----TAAAAGAGAG--AAAGTGAAATTGTT--------------GGAAATTGGTAAAACTCTTTTGATTATAAGGTGGAATGGAAGTGAATCCTTAATATTTTATTTATAAGTA------TAAGGAAATCAGAAAAAA-----------------------------------------GGGATGTTGCTTTCCCTTTGACAAGGAATAAAGATCTCCAAAGTAATGTATAAACCTAAAGATTCTAAAAAGAAAATAGAAAGGATTCCGGAACAAGAAAATACTTCGTTGAAATTATCTCAACAATGTAATTGGATCATTTTAATCTAAA-----------------------TATCTTTCTTTGAGATAAGACAAACAAAAGAGTTTATAGACAGCTCAAGAAATTTCTTCATAA----AGATTTTCCTTTGAACTTT-CTCAAAATTATTTAACTTGAGTCATGAGTCAAAATGATATTTTTTTC-TATAACGAAAAGGARAAAGSAACTCTATTTGAATCATAGTCTAATTAATGATTTTTT-TAGCGCATTTTCCATT--------CTATAGATAAATTTAAATCATTTTTCTTGAGCCGTATGAGGTGAAAATTTCACATACGTTTCTAGGGAGG------CTTTTTTAGATA-TTCTTCTTTGCATTTATTGCGATTTTTTCTCTTCGATCATTCTAATTCGAATAGTATCATTTTTTCAAAGAAATTGGTT------TCTATATTCTCAAAAGAAAATATAAGACTCTCTCGTTTCTTATATAATTCTTATGTATCAGAATATGAGTTTTTATTCCTGTTTTTTCGTAAAAAATCTTCCTGTTTACAATTAAGATCTTTTAGAAGCTTTCTTGAAAGAATTTACTTCTATGGAAAAATAGAACATTTTAGAATAGTGCATCATGTTTTTTTGAAAAAAACTTTATGGATCTTCACAGATCCTCTTATGCACTATTTTCGATATCAAGGTAAAGCTATTCTAGCATCAAA------AGGGATTGATTTTTTTATGAAGAAATTAAAATCTTACCTTGTCTATTTTTGGCAATATTATTTCCATTTTTGGTCTGAGCCTAATAGGTTTCATAGAAACCAATTCTCTTATTATTCGTTCTACTTTATCGGTTATTTTATAAGTGTAAAAATAAATTACTTGGTGGTAAGGAGTCAAATACTAGAGGATTCTATATTAATAGATAC------TCTTATTAAGAGATTTGATACTTTAGTTCCAGTGCTTCCTCTCATTAGATCATTGTCTAAAGCTTCACTTTGTAATGTAGTAGGACATCCTACTAGTAAGCCGATCTGGACAGATTTTA-WCAGATTATGATATTATTAGTCGATTTGGTCGAATATATAAAAATCTTTTT-CATTTTT-ATAGTGGATCTTCTAAAAAGAGAATTTTGTATCGAATGAAGTATATACTTCGAC
>Carex_killickii_68ML08
TCGTTGCCTTTCCGAAAACACGACCGTCGCACACGTGACAGAATGCT-GCCGGGGAGGCGCTCGCCGCCTCCTCGGCCC-CACCGGCCTCTTCCCTCCCGCCCTCCGGG-CGTGTCGGTCGCTGGCCGGAATACGGCGCGGGATGACGCCAAGGAACACGAGAAA-GCTGAGGCACCGGCGAGCCGCTCGAGGTCTGCGCCGGTTGCCGAGGCCAATGAAAAAAAAAA----TATGACTCTCGGCAACGGATATCTCGGCTCTCGCATCGATGAAGAACGTAGCGAAATGCGATACGTGGTGTGAATTGCAGAATCCCGTGAACCATCGAGTCTTTGAACGCAAGTTGCGCCCGAGGGACCCTCCCGAGGGCACGCCTGCCTCATGGGCGTTAGAAGCCCATCCACGCTCGGTTGCCATCACGGCAAAGATGCGGACATTGGCCCTCCGAACCGCGAGGTGCGGTGGGCCTAAGTGTGCGGCCGTCGTACGTGGCCGGGAGCGGCGAGTGGTGGGCG-ACTGCGCGCGTCACCCCGAGCCCCGTACCGACACAGGGCCTTGTTTGACCCCCTAACGAGGAGCATGCCGCCGCGGCT--CGCGCCGCGCGGCGCCTTCGGACC?????????????????????????????????????????????????????????????????????????????????????????????????????????????????????????????????????????????????????????????????????????????????????????????????????????????????????????????????????????????????????????????????????????????????????????????????????????????????????????????????????????????????????????????????????????????????????????????????????????????????????????????????????????????????????????????????????????????????????????????????????????????????????????????????????????????????????????????????????????????????????????????????????????????????????---------------------------------------------------------------------------------------------------------------------------------------------------------------------------------------------------------------------------------------------------------------------------------------------------------------------------------------------------------------------------------------------------------------------------------------------------------------------------------------------------------------------------------------------------------------------------------------------------------------------------------------------------------------------------------------------------------------------------------------------------------------------------------------------------------------------------------------------------------------------------------------------------------------------------------------------------------------------------------------------------------------------------------------------------------------------------------------------------------------------------------------------------------------------------------------------------------------------------------------------------------------------------------------------------------------------------------------------------------------------------------------------------------------------------------------------------------------------------------------------------------------------------------------------------------------------------------------------------------------------------------------------------------------------------------------------------------------------------------------------------------------------------------------------
>Carex_killickii_72EMS12
???TTGCCTTTCCGAAAACACGACCGTCGCACACGTGACAGAATGCT-GCCGGGGAGGCGCTCGCCGCCGCCTCGGCCC-CACCGGCCTCTTCCCTCCCGCCCTCCGGG-CGTGTCGGTCGCTGGCCGGAATACGGCGCGGGATGACGCCAAGGAACACGAGAAA-GCTGAGGCACCGGCGAGCCGCTCGAGGTCTGCGCCGGCTGCCGAGGCCAATGAAAAAAAAA-----TATGACTCTCGGCAACGGATATCTCGGCTCTCGCATCGATGAAGAACGTAGCGAAATGCGATACGTGGTGTGAATTGCAGAATCCCGTGAACCATCGAGTCTTTGAACGCAAGTTGCGCCCGAGGGACCCTCCCGAGGGCACGCCTGCCTCATGGGCGTTAGAAGCCCATCCACGCTCGGTTGCC-TCACGGCAGAGATGCGGACATTGGCCCTCCGAACCGCGAGGCGCGGTGGGCCTAAGTGTGCGGCCGTCGTACGTGGCCGGGAGCGGCGAGTGGTGGGCG-ACTGCGCGCGYCACCCCGAGCCCCGTACCGACGCAGGGCCTTGTCTGACCCCCTAACGAGGAGCATGCCGCCGCGGCT--CGTGCCGCGCGGCGCCTTCGGACC?????????????????????????????????????????????????????????????????????????????????????????????????????????????????????????????????????????????????????????????????????????????????????????????????????????????????????????????????????????????????????????????????????????????????????????????????????????????????????????????????????????????????????????????????????????????????????????????????????????????????????????????????????????????????????????????????????????????????????????????????????????????????????????????????????????????????????????????????????????????????????????????????????????????????????CCATTTTCGTAATG-AAAATGATTTTGGTTCGACATAAT-----TTGTTCTGTTCAAAAACTCATAA-ACAGTACATGATGAAGCTCGAAGTTTGATTTTTTATTTGTTCTATAAA------AAAAGGGAAAGAATCCAGGGTTAGTGAGAATTAACTTAA----TTTCGTTTTAATTAATTGAAAGAAA-----CTTTGTCAATATATTCTTAACATCCAGATCAAAAAAA--TCCAATTCAAACAAGAAAAAAAA-----AAAGAGAG--AAAGTGAAATTGTT--------------GGAAATTGGTAAAACTCTTTTGATTATAAGGTGGAATGGAAGTGAATCCTTAATATTTTATTTATAAGTA------TAAGTAAATCAGAAAAAA-----------------------------------------GGGATGTTGCTTTCCCTTTGACAAGGAATAAAGATCTCCAAAGTAATGTATAAACCTAAAGATTCTAAAAAGAAAATATAAAGGATTCCGGAACAAGAAAATACTTCGTTGAAATTATCTCAACAATGTAATTGGATCATTTTAATCTAAA-----------------------TATCTTTCTTAGAGATAAGACAAACAAAATAGTTTATAGACAGCTCAAGAAATTTCTTCATAA----AGATTTTCCTTTTAACTTT-CTCAAAATTATTTAACTTGAGTCATGAGTCAAAATGATATTTTTTTC-TATAACGAAAAGGAAAAAGGAACTCTATTTGAATCATAGTCTAATTAATGATTTTTT-TAGCCCATTTTCCATT--------CTATAGATAAATTTAAATTATTTTTCTTGAGCCGTATGAGGTGAAAATTTCACATACGTTTCTAGGGAGG------CTTTTTTAGATATTTCTTCTTTGCATTTATTGCGATCTTTTCTCTTTGATCATTCTAATTCGAATAGTATCATTATTTCAAAGAAATTGGTTTCTATTTCTATATTCTCAAAAGAAAATATAAGGCTCTCTCGTTTCTTATATAATTCTTATGTATCAGAATATGAGTTTTTATTCCTGTTTTTTCGTAAAAAATCTTCCTGTTTACGATTAAGATCTTTTAGAAGCTTTCTTGAAAGAATTTACTTCTATGGAAAAATAGAACATTTTATAATAGTGCATCATGTTTTTTTGAAAAAAACTTTATGGATCTTCACAGATCCTCTCATGCACTATTTTCGATATCAAGGTAAAGCTATTCTAGCATTAAAAGGAAAAGGGACTGATTTTTTTATGAAGAAATTGAAATCTTACCTTGTCTATTTTTGGCAATATTATTTTCATTTTTGGTCTGAGCCTAATAGGTTTCATAGAAACCAATTCTCTTATTATTCGTTCTACTTTATCGGTTATTTTATAAGTTTAAAAATAAATTATTTGGTGGTAAGGAGTCAAATACTCGAGGATTCTATATTAATAGATAC------TCTTATTAAGAGATTTGATACTTTAGTTCCAGTCCTTCCTCTCATTAGATCTTTGTCTAAAGCTTCACTTTGTACTGTAGTAGGACATCCTATTAGTAAGCCAATCTGGACAGATTTA--TCAGATTATGATATTATTAGTCGATTTGGTCGAATATATAAAAATCTTTTTTCATTTTT-ATAGTGGATCTTCTAAAAAGAGAATTTTGTATCGAATGAAGTATATACTTCGA?
>Carex_killickii_80EMS12
TCGTTGCCTTTCCGAAAACACGACCGTCGCACACGTGACAGAATGCT-GCCGGGGAGGCGCTCGCCGCCTCCTCGGCCC-CACCGGCCTCTTCCCTCCCGCCCTCTGGG-CGTGTCGGTCGCTGGCCGGAATACGGCGCGGGATGACGCCAAGGAACACGAAAAA-GCTGAGGCACCGGCGAGCCGCTCGAGGTCTGCGCCGGTTGCCGAGGCCAATGAAAAAAAAA-----TATGACTCTCGGCAACGGATATCTCGGCTCTCGCATCGATGAAGAACGTAGCGAAATGCGATACGTGGTGTGAATTGCAGAATCCCGTGAACCATCGAGTCTTTGAACGCAAGTTGCGCCCGAGGGACCCTCCCGAGGGCACGCCTGCCTCATGGGCGTTAGAAGCCCATCCACGCTCGGTTGCC-TCACGGCAAAGATGCGGACATTGGCCCTCCGAACCGCGAGGTGCGGTGGGCCTAAGTGTGCGGCCGTCGTACGTGGCCGGGAGCGGCGAGTGGTGGGCG-ACTGCGCGCGTCACCCCGAGCCCCGTACCGACACAGGGCCTTGTTTGACCCC-TAACGAGGAGCATGCCGTCGCAGCT--CGTGCTGCGCGGCGCCTTCGGACC???????????????????????????????????TTTTTGTGCGGCC-AACCGACATAGGGGCTGTCTCTTCACTCTCCCTCCTGTCATTGAATTTGTCGGGTTGGGACGCTTGGGATCGGTTGCCTGTGCGGTTCTACCCTCTTGCGGGTAGCGAAGTCGTCCCTCGATGGATA--TTTGCTTGCCCTGCTGACATTTTTTTGTCGTTTGGGCAGCCGAAATGTTGGCGTAATCCTTGTGTTGGTGCGCGGTTGAATGCCTCGTTGCTATCGCTTGGATTTCTGCCGGCTCTCACGGATGCGGTGCCTAGTGCTAGCTCTGCGGGACTTTGCCCCGCAGACTTCGGGGGGTCCCATGTACGCATCATTGCTCTTATACGCCGTCT-GTCGTGTTGCCGGTGGCGACACGCAGATCGTGTTCTGCCGTGTCGTCGTTGGCGACATGTCA--GAACAATGTGTCCGGAGCGTGCCCGCGTGCATGTGGAGTGCCTCTCCGTTCGTATGAGCAGCGATTTCCGGTTTTGTGTCATGCGAAGGCTCGCCCATCCGGGTCGGTGCTGGAGCTGACGCGCCGGCTCTCGTTTAAGACGTGCCCATTTTCGTAATG-AAAATGATTTTGGTTCGACATAAT-----TTGTTCTGTTCAAAAACTCATAA-ACAGTACATGATGAAGCTCGAAGTTTGATTTTTTATTTGTTCTATAAA------AAAAGGGAAAGAATCCAGGGTTAGTGAGAATTAACTTAA----TTTCGTTTTAATTAATTGAAAGAAA-----CTTTGTCAATATATTCTTAACATCCAGATCAAAAAAA--TCCAATTCAAACAAGAAAAAAAAAAAAAATAGAGAG--AAAGTGAAATTGTT--------------GGAAATTGGTAAAACTCTTTTGATTATAAGGTGGAATGGAAGTGAATCCTTAATATTTTATTTATAAGTAT-----TAAGTAAATCAGAAAAAA-----------------------------------------GGGATGTTGCTTTCCCTTTGACAAGGAATAAAGATCTCCAAAGTAATGTATAAACCTAAAGATTCTAAAAAGAAAATATAAAGGATTCCGGAACAAGAAAATACTTCGTTGAAATTATCTCAACAATGTAATTGGATCATTTTAATCTAAA-----------------------TATCTTTCTTAGAGATAAGACAAACAAAAGAGTTTATAGACAGCTCAAGAAATTTCTTCATAA----AGATTTTCCTTTTAACTTT-CTCAAAATTATTTAAC-TGAGTCATGAGTCAAAATAATATTTTTTTC-TATAATGAAAAGGAAAAAGGAACTCTATTTGAATCATAGTCTAATTAATGATTTTTT-TAACCCATTTTCCATT--------CTATAGATAAATTTAAATTATTTTTCTTGAGCCGTATGAGGTGAAAATTTCACATACGTTTCTAGGGAGG------CTTTTT?AGATATTTCTTCTTTGCATTTATTGCGATCTTTTCTCTTTGATCATTCTAATTCGAATAGTATCATTATTTCAAAGAAATTGGTTTCTATTTCTATATTCTCAAAAGAAAATATAAGACTCTCTCGTTTCTTATATAATTCTTATGTATCAGAATATGAGTTTTTATTCCTGTTTTTTCGTAAAAAATCTTCCTGTTTACGATTAAGATCTTTTAGAAGCTTTCTTGAAAGAATTTACTTCTATGGAAAAATAGAACATTTTAGAATAGTGCATCATGTTTTTTTGAAAAAAACTTTATGGATCTTCACAGATCCTCTCATGCACTATTTTCGATATCAAGGTAAAGCTATTCTAGCATTAAA------AGGGACTGATTTTTTTATGAAGAAATTGAAATCTTACCTTGTCTATTTTTGGCAATATTATTTTCATTTTTGGTCTGAGCCTAATAGGTTTCATAGAAACCAATTCTCTTATTATTCGTTCTACTTTATCGGTTATTTTATAAGTTTAAAAATAAATTATTTGGTGGTAAGGAGTCAAATACTAGAGGATTCTATATTAATAGATAC------TCTTATTAAGAGATTTGATACTTTAGTTCCAGTCCTTCCTCTCATTAGATCTTTGTCTAAAGCTTCACTTTGTACTGTAGTAGGACATCCTATTAGTAAGCCAATCTGGACAGATTTA--TCAGATTATGATATTATTAGTCGATTTGGTCGAATATATAAAAATCTTTTT-CATTTTT-ATAGTGGATCTTCTAAAAAGAGAATTTTGTATCGAATGAAGTATATACTTCGA?
>Carex_killickii_82EMS12
TCGTTGCCTTTCCGAAAACACGACCGTCGCACACGTGACAGAATGCT-GCCGGGGAGGCGCTCGCCGCCTCCTCGGCCC-CACCGGCCTCTTCCCTCCCGCCCTCCGGG-CGTGTCGGTCGCTGGCCGGAATACGGCGCGGGATGACGCCAAGGAACACGAGAAA-GCTGAGGCACCGGCGAGCCGCTCGAGGTCTGCGCCGGTTGCCGAGGCCAATGAAAAAAAAAA----TATGACTCTCGGCAACGGATATCTCGGCTCTCGCATCGATGAAGAACGTAGCGAAATGCGATACGTGGTGTGAATTGCAGAATCCCGTGAACCATCGAGTCTTTGAACGCAAGTTGCGCCCGAGGGACCCTCCCGAGGGCACGCCTGCCTCATGGGCGTTAGAAGCCCATCCACGCTCGGTTGCC-TCACGGCAAAGATGCGGACATTGGCCCTCCGAACCGCGAGGTGCGGTGGGCCTAAGTGTGCGGCCGTCGTACGTGGCCGGGAGCGGCGAGTGGTGGGCG-ACTGCGCGCGTCACCCCGAGCCCCGTACCGAC????????????????????????????????????????????????????????????????????????TTCTGGACTTGCTCTGCATGTCGGGCTCCCTGCACTTTTTGTGCGGCC-AACCGACAT-GGGGCTGTCTCTTCACTCTCCCTCCTGTCATTGAATTTGTCGGGTTGGGACGCTTGGGATCGGTTGCCTGTGCGGTTCTACCCTCTTGCGGGTAGCGAAGTCGTCCCTCGATGGATA--TTTGCTTGCCCTGCCGACATTTTTTTGTCGTTTGGGCAGCCGAAATGTTGGCGTAATCCTTGTGTTGGTGCGCGGTTGAATGCCTCGTTGCTATCGCTTGGATTTCTGCCGGCTCTCACGGATGCGGTGCCTAGTGCTAGCTCTGCGGGACTTTGCCCCGCAGACTTCGGGGGGTCCCATGTACGCATCATTGCTCTTATACGCCGTCT-GTCGTGTTGCCGGTGGCGACACGCAGATCGTCTTCTGCCGTGTCGTCGTTGGCGACATGTCA--GAATAATGTGTCCGGAGCGTGCCCGCGTGCATGTGGAGTGCCTCTCCGTTCGTATGAGCAGCGATTTCCGGTTTTGTGTCATGCGAAGGCTCGCCCATCCGGGTCGGTGCTGGAGCTGACGCGCCGGCTCTCGTTTAAGACGTGCCCATTTTCGTAATG-AAAATGATTTTGGTTCGACATAAT-----TTGTTCTGTTCAAAAACTCATAA-ACAGTACATGATGAAGCTCGAAGTTTGATTTTTTATTTGTTCTATAAA------AAAAGGGAAAGAATCCAGGGTTAGTGAGAATTAACTTAA----TTTCGTTTTAATTAATTGAAAGAAA-----CTTTGTCAATATATTCTTAACATCCAGATCAAAAAAA--TCCAATTCAAACAAGAAAAAAAA-AAAAAAAGAGAG--AAAGTGAAATTGTT--------------GGAAATTGGTAAAACTCTTTTGATTATAAGGTGGAATGGAAGTGAATCCTTAATATTTTATTTATAAGTA------TAAGTAAATCAGAAAAAA-----------------------------------------GGGATGTTGCTTTCCCTTTGACAAGGAATAAAGATCTCCAAAGTAATGTATAAACCTAAAGATTCTAAAAAGAAAATATAAAGGATTCCGGAACAAGAAAATACTTCGTTGAAATTATCTCAACAATGTAATTGGATCATTTTAATCTAAA-----------------------TATCTTTCTTAGAGATAAGACAAACAAAAGAGTTTATAGACAGCTCAAGAAATTTCTTCATAA----AGATTTTCCTTTTAACTTT-CTCAAAATTATTTAACTTGAGTCATGAGTCAAAATGATATTTTTTTC-TATAACGAAAAGGAAAAAGGAACTCTATTTGAATCATAGTCTAATTAATGATTTTTT-TAGCCCATTTTCCATT--------CTATAGATAAATTTAAATTATTTTTCTTGAGCCGTATGAGGTGAAAATTTCACATACGTTTCTAGGGAGG------CTTTTT?AGATATTTCTTCTTTGCATTTATTGCGATCTTTTCTCTTTGATCATTCTAATTCGAATAGTATCATTATTTCAAAGAAATTGGTTTCTATTTCTATATTCTCAAAAGAAAATATAAGGCTCTCTCGTTTCTTATATAATTCTTATGTATCAGAATATGAGTTTTTATTCCTGTTTTTTCGTAAAAAATCTTCCTGTTTACGATTAAGATCTTTTAGAAGCTTTCTTGAAAGAATTTACTTCTATGGAAAAATAGAACATTTTATAATAGTGCATCATGTTTTTTTGAAAAAAACTTTATGGATCTTCACAGATCCTCTCATGCACTATTTTCGATATCAAGGTAAAGCTATTCTAGCATTAAA------AGGGACTGATTTTTTTATGAAGAAATTGAAATCTTACCTTGTCTATTTTTGGCAATATTATTTTCATTTTTGGTCTGAGCCTAATAGGTTTCATAGAAACCAATTCTCTTATTATTCGTTCTACTTTATCGGTTATTTTATAAGTTTAAAAATAAATTATTTGGTGGTAAGGAGTCAAATACTCGAGGATTCTATATTAATAGATAC------TCTTATTAAGAGATTTGATACTTTAGTTCCAGTCCTTCCTCTCATTAGATCTTTGTCTAAAGCTTCACTTTGTACTGTAGTAGGACATCCTATTAGTAAGCCAATCTGGACAGATTTA--TCAGATTATGATATTATTAGTCGATTTGGTCGAATATATAAAAATCTTTTT-CATTTTT-ATAGTGGATCTTCTAAAAAGAGAATTTTGTATCGAATGAAGTATATACTTCGAC
>Carex_killickii_93ML08
TCGTTGCCTTTCCGAAAACACGACCGTCGCACACGTGACAGAATGCT-GCCGGGGAGGCGCTCGCCGCCGCCTCGGCCC-CACCGGCCTCTTCCCTCCCGCCCTCCGGG-CGTGTCGGTCGCTGGCCGGAATACGGCGCGGGATGACGCCAAGGAACACGAGAAA-GCTGAGGCACCGGCGAGCCGCTCGAGGTCTGCGCCGGCTGCCGAGGCCAATGAAAAAAAAAAA---TATGACTCTCGGCAACGGATATCTCGGCTCTCGCATCGATGAAGAACGTAGCGAAATGCGATACGTGGTGTGAATTGCAGAATCCCGTGAACCATCGAGTCTTTGAACGCAAGTTGCGCCCGAGGGACCCTCCCGAGGGCACGCCTGCCTCATGGGCGTTAGAAGCCCATCCACGCTCGGTTGCC-TCACGGCAGAGATGCGGACATTGGCCCTCCGAACCGCGAGGCGCGGTGGGCCTAAGTGTGCGGCCGTCGTACGTGGCCGGGAGCGGCGAGTGGTGGGCG-ACTGCGCGCGTCACCCCGAGCCCCGTACCGACGCAGGGCCTTGTTTGACCCCCTAACGAGGAGCATGCCGCCGCGGCT--CGTGCCGCGCGGCGCCTTCGGACC?????????????????????????????????????????????????????????????????????????????????????????????????????????????????????????????????????????????????????????????????????????????????????????????????????????????????????????????????????????????????????????????????????????????????????????????????????????????????????????????????????????????????????????????????????????????????????????????????????????????????????????????????????????????????????????????????????????????????????????????????????????????????????????????????????????????????????????????????????????????????????????????????????????????????????---------------------------------------------------------------------------------------------------------------------------------------------------------------------------------------------------------------------------------------------------------------------------------------------------------------------------------------------------------------------------------------------------------------------------------------------------------------------------------------------------------------------------------------------------------------------------------------------------------------------------------------------------------------------------------------------------------------------------------------------------------------------------------------------------------------------------------------------------------------------------------------------------------------------------------------------------------------------------------------------------------------------------------------------------------------------------------------------------------------------------------------------------------------------------------------------------------------------------------------------------------------------------------------------------------------------------------------------------------------------------------------------------------------------------------------------------------------------------------------------------------------------------------------------------------------------------------------------------------------------------------------------------------------------------------------------------------------------------------------------------------------------------------------------
>Carex_killickii_124SMB10
TYGTTGCCTTTCCGAAAACACGACCGTCGCACACGTGACAGAATGCT-GCCGGGGAGGCGCTCGCCGCCTCCTCGGCCC-CACCGGCCTCTTCCCTCCCGCCCTCTGGG-CGTGTCGGTCGCTGGCCGGAATACGGCGCGGGATGACGCCAAGGAACACGAAAAA-GCTGAGGCACCGGCGAGCCGCTCGAGGTCTGCGCCGGTTGCCGAGGCCAATGAAAAAAAAA-----TATGACTCTCGGCAACGGATATCTCGGCTCTCGCATCGATGAAGAACGTAGCGAAATGCGATACGTGGTGTGAATTGCAGAATCCCGTGAACCATCGAGTCTTTGAACGCAAGTTGCGCCCGAGGGACCCTCCCGAGGGCACGCCTGCCTCATGGGCGTTAGAAGCCCATCCACGCTCGGTTGCC-TCACGGCAAAGATGCGGACATTGGCCCTCCGAACCGCGAGGTGCGGTGGGCCTAAGTGTGCGGCCGTCGTACGTGGCCGGGAGCGGCGAGTGGTGGGCG-ACTGCGCGCGTCACCCCGAGCCCCGTACCGACACAGGGCCTTGTTTGACCCC-TAACGAGGAGCATGCCGTCGCAGCT--CGTGCTGCGCGGCGCCTTCGGACC?????????????????????????????????????????????????????????????????????????????????????????????????????????????????????????????????????????????????????????????????????????????????????????????????????????????????????????????????????????????????????????????????????????????????????????????????????????????????????????????????????????????????????????????????????????????????????????????????????????????????????????????????????????????????????????????????????????????????????????????????????????????????????????????????????????????????????????????????????????????????????????????????????????????????????---------------------------------------------------------------------------------------------------------------------------------------------------------------------------------------------------------------------------------------------------------------------------------------------------------------------------------------------------------------------------------------------------------------------------------------------------------------------------------------------------------------------------------------------------------------------------------------------------------------------------------------------------------------------------------------------------------------------------------------------------------------------------------------------------------------------------------------------------------------------------------------------------------------------------------------------------------------------------------------------------------------------------------------------------------------------------------------------------------------------------------------------------------------------------------------------------------------------------------------------------------------------------------------------------------------------------------------------------------------------------------------------------------------------------------------------------------------------------------------------------------------------------------------------------------------------------------------------------------------------------------------------------------------------------------------------------------------------------------------------------------------------------------------------
>Carex_killickii_184SMB08
TCGTTGCCTTTCCGAAAACACGACCGTCGCACACGTGACAGAATGCT-GCCGGGGAGGCGCTCGCCGCCTCCTCGGCCC-CACCGGCCTCTTCCCTCCCGCCCTACGGG-CGTGTCGGTCGCTGGCCGGAATACGGCGCGGGATGACGCCAAGGAACACGAGAAA-GCTGAGGCACCGGCGAGCCGCTCGAGGTCTGCGCCGGTTGCCGAGGCCAATGAAAAAAAAAA----TATGACTCTCGGCAACGGATATCTCGGCTCTCGCATCGATGAAGAACGTAGCGAAATGCGATACGTGGTGTGAATTGCAGAATCCCGTGAACCATCGAGTCTTTGAACGCAAGTTGCGCCCGAGGGACCCTCCCGAGGGCACGCCTGCCTCATGGGCGTTAGAAGCCCATCCACGCTCGGTTGCC-TCACGGCAAAGATGCGGACATTGGCCCTCCGAACCGCGAGGCGCGGTGGGCCTAAGTGTGCGGCCGTCGTACGTGGCCGGGAGCGGCGAGTGGTGGGCG-ACTGCGCGCGTCACCCCGAGCCCCGTACCGACACAGGGCCTTGTTTGACCCCCTAACGAGGAGCATGCCGCCGCGGCT--CGCGCCGCGCGGCGCCTTCGGACC?????????????????????????????????????????????????????????????????????????????????????????????????????????????????????????????????????????????????????????????????????????????????????????????????????????????????????????????????????????????????????????????????????????????????????????????????????????????????????????????????????????????????????????????????????????????????????????????????????????????????????????????????????????????????????????????????????????????????????????????????????????????????????????????????????????????????????????????????????????????????????????????????????????????????????---------------------------------------------------------------------------------------------------------------------------------------------------------------------------------------------------------------------------------------------------------------------------------------------------------------------------------------------------------------------------------------------------------------------------------------------------------------------------------------------------------------------------------------------------------------------------------------------------------------------------------------------------------------------------------------------------------------------------------------------------------------------------------------------------------------------------------------------------------------------------------------------------------------------------------------------------------------------------------------------------------------------------------------------------------------------------------------------------------------------------------------------------------------------------------------------------------------------------------------------------------------------------------------------------------------------------------------------------------------------------------------------------------------------------------------------------------------------------------------------------------------------------------------------------------------------------------------------------------------------------------------------------------------------------------------------------------------------------------------------------------------------------------------------
>Carex_killickii_MDO122
TCGTTGCCTTTCCGAAAACACGACCGTCGCACACGTGACAGAATGCT-GCCGGGGAGGCGCTCGCCGCCTCCTCGGCCC-CACCGGCCTCTTCCCTCCCGCCCTACGGG-CGTGTCGGTCGCTGGCCGGAATACGGCGCGGGATGACGCCAAGGAACACGAGAAA-GCTGAGGCACCGGCGAGCCGCTCGAGGTCTGCGCCGGTTGCCGAGGCCAATGAAAAAAAAAA----TATGACTCTCGGCAACGGATATCTCGGCTCTCGCATCGATGAAGAACGTAGCGAAATGCGATACGTGGTGTGAATTGCAGAATCCCGTGAACCATCGAGTCTTTGAACGCAAGTTGCGCCCGAGGGACCCTCCCGAGGGCACGCCTGCCTCATGGGCGTTAGAAGCCCATCCACGCTCGGTTGCC-TCACGGCAAAGATGCGGACATTGGCCCTCCGAACCGCGAGGCGCGGTGGGCCTAAGTGTGCGGCCGTCGTACGTGGCCGGGAGCGGCGAGTGGTGGGCG-ACTGCGCGCGTCACCCCGAGCCCCGTACCGACACAGGGCCTTGTTTGACCCCCTAACGAGGAGCATGCCGCCGCGGCT--CGCGCCGCGCGGCGCCTTCGGACC?????????????????????????????????????????????????????????????????????????????????????????????????????????????????????????????????????????????????????????????????????????????????????????????????????????????????????????????????????????????????????????????????????????????????????????????????????????????????????????????????????????????????????????????????????????????????????????????????????????????????????????????????????????????????????????????????????????????????????????????????????????????????????????????????????????????????????????????????????????????????????????????????????????????????????---------------------------------------------------------------------------------------------------------------------------------------------------------------------------------------------------------------------------------------------------------------------------------------------------------------------------------------------------------------------------------------------------------------------------------------------------------------------------------------------------------------------------------------------------------------------------------------------------------------------------------------------------------------------------------------------------------------------------------------------------------------------------------------------------------------------------------------------------------------------------------------------------------------------------------------------------------------------------------------------------------------------------------------------------------------------------------------------------------------------------------------------------------------------------------------------------------------------------------------------------------------------------------------------------------------------------------------------------------------------------------------------------------------------------------------------------------------------------------------------------------------------------------------------------------------------------------------------------------------------------------------------------------------------------------------------------------------------------------------------------------------------------------------------
>Carex_killickii_MM3756
TCGTTGCCTTTCCGAAAACACGACCGTCGCACACGTGACAGAATGCT-GCCGGGGAGGCGCTCGCCGCCGCCTCGGCCC-CACCGGCCTCTTCCCTCCCGCCCTCCGGG-CGTGTCGGTCGCTGGCCGGAATACGGCGCGGGATGACGCCAAGGAACACGAGAAA-GCTGAGGCACCGGCGAGCCGCTCGAGGTCTGCGCCGGTTGCCGAGGCCAATGAAAAAAAAAA----TATGACTCTCGGCAACGGATATCTCGGCTCTCGCATCGATGAAGAACGTAGCGAAATGCGATACGTGGTGTGAATTGCAGAATCCCGTGAACCATCGAGTCTTTGAACGCAAGTTGCGCCCGAGGGACCCTCCCGAGGGCACGCCTGCCTCATGGGCGTTAGAAGCCCATCCACGCTCGGCTGCC-TCACGGCAGAGATGCGGACATTGGCCCTCCGAACCGCGAGGCGCGGTGGGCCTAAGTGTGCGGCCGTCGTACGTGGCCGGGAGCGGCGAGTGGTGGGCG-ACTGCGCGCGCCACCCCGAGCCCCGTACCGACACAGGGCCTTGTCTGACCCCCTAACGAGGAGCACGCCGCCGCGGCT--CGTGCTGCGCGGCGCCTTCGGACC?????????????????????????????????????????????????????????????????????????????????????????????????????????????????????????????????????????????????????????????????????????????????????????????????????????????????????????????????????????????????????????????????????????????????????????????????????????????????????????????????????????????????????????????????????????????????????????????????????????????????????????????????????????????????????????????????????????????????????????????????????????????????????????????????????????????????????????????????????????????????????????????????????????????????????CCATTTTCGTAATG-AAAATGATTTTGGTTCGACATAAT-----TTGTTCTGTTCAAAAACTCATAA-ACAGTACATTATGAAGCTCGAAGTTTGATTTTTTATTTGTTCTATAAA------AAAAGGGAAAGAATCCAGGGTTAGTGAGAATTAACTTAA----TTTCGTTTTAATTAATTGAAAGAAA-----CTTTGTCAATATATTCTTAACATCCAGATCAAAAAAA--TCCAATTCAAACAAGAAAAAAAA-AAAAAAAGAGAG--AAAGTGAAATTGTT--------------GGAAATTGGTAAAACTCTTTTGATTATAAGGTGGAATGGAAGTGAATCCTTAATATTTTATTTATAAGTA------TAAGTAAATCAGAAAAAA-----------------------------------------GGGATGTTGCTTTCCCTTTGACAAGGAATAAAGATCTCCAAAGTAATGTATAAACCTAAAGATTCTAAAAAGAAAATATAAAGGATTCCGGAACAAGAAAATACTTCGTTGAAATTATCTCAACAATGTAATTGGATCATTTTAATCTAAA-----------------------TATCTTTCTTAGAGATAAGACAAACAAAAGAGTTTATAGACAGCTCAAGAAATTTCTTCATAA----AGATTTTCCTTTTAACTTT-CTCAAAATTATTTAACTTGAGTCATGAGTCAAAATGATATTTTTTTC-TATAACGAAAAGGAAAAAGGAACTCTATTTGAATCATAGTCTAATTAATGATTTTTT-TAGCCCATTTTCCATT--------CTATAGATAAATTTAAATTATTTTTCTTGAGCCGTATGAGGTGAAA?????????????????????????????????????????????????????????????????????????????????????????????????????????????????????????????????????????????????????????????????????????????????????????????????????????????????????????????????????????????????????????????????????????????????????????????????????????????????????????????????????????????????????????????????????????????????????????????????????????????????????????????????????????????????????????????????????????????????????????????????????????????????????????????????????????????????????????????????????????????????????????????????????????????????????????????????????????????????????????????????????????????????????????????????????????????????????????????????????????????????????????????????????????????????????????????????????????????????????????????????????????????????????????????????????????????????????
>Carex_kukkoneniana_BG_Af321
TCGTTGCCTTTCAAAAAACACGACCGTTGCACACGTGACAGAATGCT-GTCGGGGAGGCGCTCGCCGCCTCCTCGTCCC-CACCGGCCTCTTCCCTCCCGCCCTCTGGG-CGTGTTGGTCGTTGGTCGGAATACGGCGCGGGATGACGCCAAGGAACACGAGAAA-GCTGAGGCACCGGCGAGCCGCTCGAGGTCTGCGCCGGTTGCTGAGGCCAAT---AAAAAAAA----TATGACTCTCGGCAACGGATATCTCGGCTCTCGCATCGATGAAGAACGTAGCGAAATGCGATACGTGGTGTGAATTGCAGAATCCCGTGAACCATCGAGTTTTTGAACGCAAGTTGCGCCCGAGGGACCCTCCCGAGGGCACGCCTGCCTCATGGGCGTTAGAAGCCCATCCACGCTCGGTTGCC-TCACGGCAAAGATGCGGACATTGGCCCTCCGAACCGCGAGGTGCGGTGGGCCTAAGTGTGCGGCCGTCGTACGTGGCCGGGAGCGGCGAGTGGTGGGCTAACTGCGCACGTCACCCCGAGCCCCGTGCTGACACAGGGCCTTGTTTGACCCCCTAACGAGGAGTATGCCGCAGCGGCT--CGTGCTGCGCGGCACCTTCGGACC????????????????????????????????????????????????????????????????????????????????????????????????????????????????????????????????????????????????????????????????????????????????????????????????????????????????????????????????????????????????????????????????????????????????????????????????????????????????????????????????????????????????????????????????????????????????????????????????????????????????????????????????????????????????????????????????????????????????????????????????????????????????????????????????????????????????????????????????????????????????????????????????????????????????????????????????????????????????????????????????????????????????????????????????????????????????????????????????????????????????????????????????????????????????????????????????????????????????????????????????????????????????????????????????????????????????????????????????????????????????????????????????????????????????????????????????????????????????????????????????????????????????????????????????????????????????????????????????????????????????????????????????????????????????????????????????????????????????????????????????????????????????????????????????????????????????????????????????????????????????????????????????????????????????????????????????????????????????????????????????????????????????????????????????????????????????????????????????????????????????????????????????????????????????????????????????????????????????????????????????????????????????????????????????????????????????????????????????????ATATTTCTTCTTTGCATTTATTGCGATTTTTTCTCTTCGATCATTCTAATTCGAATAGTATCATTATTTCAAAGAATTTGGTT------TCTATATTCTCAAAAGAAAATATAAGACTCTCTCGTTTCTTATATAATTCTTATGTATCAGAATATGAGTTTTTATTCCTGTTTTTTCGTAAAAAATCTTCTTGTTTACGATTAAGATCTTTTATAAACTTTCTTGAAAGAATTTACTTCTATGGAAAAATAGAACATTTTAGAATAGTGCATCATGTTTTTTTGAAAAAAACTTTATGGATCTTCACAGATCCTCTCATGCACTATTTTCGATATCAAGGTAAAGCTATTCTAGCATCAAA------AGGGACTGATTTTTTTATAAAGAAATTGAAATCTTACCTTGTCTATTTTTGGCAATATTATTTTCATTTTTGGTCTGAGCCTAATAGGTTTCATAGAAACCAATTCTCTTATTATTCGTTCTACTTTATCGGTTATTTTATAAGTGTAAAAATAAATTACTTGGTGGTAAGGAATCAAATACTAGAGGATTCTATATTAATAGATAC------TCTTATTAAGAGATTTGATACTTTAGTTCCAGTCCTTTCTCTCATTAGATCTTTGTCTAAAGCTTCACTTTGTACTGTAGTAGGACATCCTATTAGTAAGCCGATCTGGACAGATTTA--TCAGATTATGATATTATTAGTCGATTTGGTCGAATATATAAAAATATTTTT-CATTTTT-ATAGTGGATCTTCTAAAAAGAGAATTTTGTATCGAATGAAGTATATACTTCGAC
>Carex_kukkoneniana_BG_Af338
TCGTTGCCTTTCAAAAAACACGACCGTTGCACACGTGACAGAATGCT-GTCGGGGAGGCGCTCGCCGCCTCCTCGGCCC-CACCGGCCTCTTCCCTCCCGCCCTCTGGG-CGTGTTGGTCGTTGGTCGGAATACGGCGCGGGATGACGCCAAGGAACACGAGAAA-GCTGAGGCACCGGCGAGCCGCTCGAGGTCTGCGCCGGTTGCTGAGGCC-------------------ATGACTCTCGGCAACGGATATCTCGGCTCTCGCATCGATGAAGAACGTAGCGAAATGCGATACGTGGTGTGAATTGCAGAATCCCGTGAACCATCGAGTTTTTGAACGCAAGTTGCGCCCGAGGGACCCTCCCGAGGGCACGCCTGCCTCATGGGCGTTAGAAGCCCATCCACGCTCGGTTGCC-TCACGGCAAAGATGCGGACATTGGCCCTCCGAACCGCGAGGTGCGGTGGGCCTAAGTGTGCGGCCGTCGTACGTGGCCGGGAGCGGCGAGTGGTGGGCT-ACTGCGCACGTCACCCCGAGCCCCGTGCTGACACAGGGCCTTGTTTGACCCCCTAACGAGGAGTATGCCGCAGCGGCT--CGTGCTGCGCGGCACCTTCGGACC?????????????????????????????????????????????????????????????????????????????????????????????????????????????????????????????????????????????????????????????????????????????????????????????????????????????????????????????????????????????????????????????????????????????????????????????????????????????????????????????????????????????????????????????????????????????????????????????????????????????????????????????????????????????????????????????????????????????????????????????????????????????????????????????????????????????????????????????????????????????????????????????????????????????????????---------------------------------------------------------------------------------------------------------------------------------------------------------------------------------------------------------------------------------------------------------------------------------------------------------------------------------------------------------------------------------------------------------------------------------------------------------------------------------------------------------------------------------------------------------------------------------------------------------------------------------------------------------------------------------------------------------------------------------------------------------------------------------------------------------------------------------------------------------------------------------------------------------------------------------------------------------------------------------------------------------------------------------------------------------------------------------------------------------------------------------------------------------------------------------------------------------------------------------------------------------------------------------------------------------------------------------------------------------------------------------------------------------------------------------------------------------------------------------------------------------------------------------------------------------------------------------------------------------------------------------------------------------------------------------------------------------------------------------------------------------------------------------------------
>Carex_lancea_139JMC17
TCGTCGCCTTTCGAAAAACACGACCGTCGCACGCGTGACAGAATGCT-GCCGGGGAGGCGCTCGCCGCCTCCCCGGSCC-CACCGGCCTCTTCCCTCTCGCCCTCCGGG-CGCGTCGGTCGCTGGCCGGAATACGGCGCGGGATGACGCCAAGGAACACGAGAAA-GCCGAGGCACCGGCGAGCCGCTCGAGGTCTGCGCCGGCTGCCGAGGCCAATGAAAAAAAAA-----TATGACTCTCGGCAACGGATATCTCGGCTCTCGCATCGATGAAGAACGTAGCGAAATGCGATACGTGGTGTGAATTGCAGAATCCCGTGAACCATCGAGTCTTTGAACGCAAGTTGCGCCCGAGGGACCCTCCCGAGGGCACGCCTGCCTCATGGGCGTTAGAAGCCCATCCACGCTCGGTTGCC-TCACGGCAGAGATGCGGACATTGGCCCTCCGAACCGCGAGGTGCGGTGGGCCTAAGTGTGCGGCCGTCSTACGTGGCCGGGAGCGGCGAGTGGTGGG??????????????????????????????????????????????????????????????????????????????????????????????????????????????????????????????????????????????????GGTGCGGCC-AACCGACAT-GGGGCTGTCTCTTCACTCTCCCTCCCGTTATTGAATTTGTCGGGTTGGGACGCTTGTGATCGGTTGCCTGTGCGGTTCTACCCTCTTGTGGGTAGCGAAGTCGTCCCTCGATGGATA--TTTGCTTGCCCTGCTGACATTTTGTTGTCGTTTGGGCAGCCGAATTGTTGGCGAAATCCCTGTGTTGGTGCGCGGTTGAATGCCTCGTTGCTATCGCTTGGATTTCTGCCGGCTCTCACGGATGCGGTGCCTAGTGCTAGCTCTGCGGGACTTTGCCCCGCAGACTTCGGGAGGTCCCGTGTACGAATCATTGCTCTTATACGCCGTCT-GTCGTGTTGCCGGTGGCGACACGCAGATCGTCTTCTGCCGTGTCGTCATTGGCGACACGTCA--GAATATTGTGTCCGGAGCGTGCTCGCGTGCACGGGGAATGCCTCTCCGTTCGTATGAGCAGCGATTTCCGGT-CTGCATCGTGCGAAGGCCCGCCCGTCCGGGTTGGTGCTGGAGCTGATGCGCCGGCTCTCGTTTAAGACGTGCCCATTTTCGTAATG-AAAATGCTTTTGGTTCGACATAAT-----TTGTTCTGTTCAAAAACCCATAA-ACAGTACATCATGAAGCTCGAAGTTTGATTTTTTATTTGTTCTATAAA------AAAAGGGAAAGAATCCAGGGTTAGTGAGAATTAACTTAA----TTTCGTTTTAATTAATTGAAAGAAA-----CTTTGTCAGTATATTCTTAACATCGAGATCAAAAAAAA-TCCAATTCAAACAAGAAAAAAAA---TAAAAGAGAG-TAAAGTGAAATTGTT--------------GGAAATTGGTAAAACTCTTTTGATTATAAGGTGGAATGGAAGTGAATCCTTAATATTTTATTTAGAAGTAT-----TAAGTAAATCAGAAAAAA-----------------------------------------GGGATGTTGCTTTCCCTTTGACAAGGAATAAAGATCTCCAAAGTAATGTATAAACCTAAAGATTCTAAAAAGAAAATAGAAAGGATTCCGGAACAAGAAAATACTTCGTTGAAATTATCTCAACAATGTAATTGGATCATTTTAATCTAAA-----------------------TATC----TTTGAGATAAGACAAACAAAAGAGTTTATAGACAGCTCAAGAAATTTCTTAATAA----AGATTTTCCTTTGAACTTT-CTCAAAATTATTTAACTTGAGTCATGAGTCAAAATGATATTTTTTTA-TATAACGAAAAGGAAAAAGGAACTCTATTTGAATCATAGTCTAATTAATGATTTTTT-TAGCCCATTTTTCATT--------CTATAGATAAATTTAAATCATTTTTCTTGAGCCGTATGAGGTGAAAATCTCACATACGTTTCTAGGGAGG------CTTTTTT???????????????????????????????????????????????????????????????????????????????????????????????????????????????????AGACTCTCTCGTTTCTTATATAATTCTTATGTATCAGAATATGAGTTTTTATTCCTGTTTTTTCGTAAAAAATCTTCTTGTTTACGATTAAGATCTTTTAGAACCTTTCTTGAAAGAATTTACTTCTATGGAAAAATAGAACATTTTAGAATAGTGCATTGTGTTTTTTTCAAAAAAAATTTATGGATCTTCACAGATCCTCTCATGCACTATTTTCGATATCAAGGTAAAGCTATTCTAGCATCAAA------AGGGACTGATTTTTTTATGAAGAAATTGAAATCTTACCTTGTCTATTTTTGGCAATATTATTTTCATTTTTGGTCTGAGCCTAATAGGTTTCATAGAAACCAATTCTCTTATTATTCGTTCTACTTTATCGGTTATTTCATAAGTGTAAAAATAAATTACTTGGTAGTAAGGAGTCAAATACTAGAGGATTCTATATTAATAGATAC------TCTTATTAAGAGATTTGATACTTTAGTTCCAGTCCTTCCTCTCATTAGATCATTGTCTAAGGCTTCACTTTGTACTGTAGTAGGACATCCTACTAGTAAGCCGATCTGGACAGATTTA--ACAGATTATGATATTATTAGTCGATTTGGTCGAATATATAAAAATATTTTT-AATTTTT-ATAGTGGATCTTCTAAAAAGATAATTTTGTATCGAATGAAGTATATACTTCGAC
>Carex_lancea_204JMC17
TCGTCGCCTTTCGA-AAACACGACCGTCGCACGCGTGACAGAATGCT-GCCGGGGAGGCGCTCGCCGCCTCCCCGGCCC-CGCCGGCCTCTTCCCCCTCGCCCTCCGGG-CGCGTCGGTCGCTGGCCGGAATACGGCGCGGGATGACGCCAAGGAACACGAGAAA-GCCGAGGCACCGGCGAGCCGCTCGAGGTCCGCGCCGGCTGCCGAGGCCAACGAAAAAAAAAA----TACGACTCTCGGCAACGGATATCTCGGCTCTCGCATCGATGAAGAACGTAGCGAAATGCGATACGTGGTGTGAATTGCAGAATCCCGTGAACCATCGAGTCTTTGAACGCAAGTTGCGCCCGAGGGACCCTCCCGAGGGCACGCCTGCCTCATGGGCGTTAGAAGCCCATCCACGCTCGGTTGCC-TCACGGCAGAGATGCGGACATTGGCCCTCCGAACCGCGAGGTGCGGTGGGCCCAAGTGTGCGGCCGTCGTACGTGGCCGGGAGCGGCGAGTGGTGGGCT-GCTGCGCACGTCACCCCGAGCCCCGTACCGACAGAGGGCCTTGCCGGACCCCCTAACGAGGAGCATGCCGCCGCGGCC--CGTGCCGCGCGGCGCCTTCGGACC??????????????????????????????????????TGGTGCGGCC-AACCGACAT-GGGGCTGTCTCTTCACTCTCCCTCCCGTTATTGAATTTGTCGGGTCGGGACGCTTGTGATCGGTTGCCTGTGCGGTTCTACCCTCTCGTGGGTAGCGAAGTCGTCCCTCGATGGATA--TTTGCTTGCCCTGCTGACATTTTGTTGTCGTCTGGGCAGCCGAATTGTTGGCGAAATCCTTGTGTTGGTGCGCGGTTGAATGCCTTGCTGCTATCGCTTGGATTTCTGCCGGCTCTCACGGATGCGGTGCCTAGTGCTAGCTCTGCGGGACTTTGCCCCGCAGACTTCGGGAGGTCCCGTGTACGAATCATTGCTCTTATACGCCGTCT-GTCGTGTTGCCGGTGGCGACACGCAGATCGTCTTCTGCCGTGTCGTCATTGGCGACCCGTCA--GAATATTGTGTCCGGAGCGTGCTCGCGTGCACGGGGAATGCCTCTCCGTTCGTATGAGCAGCGATTTCCGGT-TTGCATCGTGCGAAGGCCCGCCCGCCCGGGTTGGTGCTGGAGCTGATGCGCCGGCTCTCGTTTAAGACGTGCCCATTTTCGTAATG-AAAATGCTTTTGGTTCGACATAAT-----TTGTTCTGTTCAAAAACCCATAA-ACAGTACATCATGAAGCTCGAAGTTTGATTTCTTATTTGTTCTATAAA------AAAAGGGAAAGAATCCAGGGTTAGTGAGAATTAACTTAA----TTTCGTTTTAATTAATTGAAAGAAA-----CTTTGTCAGTATATTCTTAACATCGAGATCAAAAAAAA-TCCAATTCAAACAAGAAAAAAAA---TAAAAGAGAG-TAAAGTGAAATTGTT--------------GGAAATTGGTAAAACTCTTTTGATTATAAGGTGGAATGGAAGTGAATCCTTAATATTTTATTCATAAGTAT-----TAAGTAAATCAGAAAAAA-----------------------------------------GGGATGTTGCTTTCCCTTTGACAAGGAATAAAGATCTCCAAAGTAATGTATAAACCTAAAGATTCTAAAAAGAAAATAGAAAGGATTCCGGAACAAGAAAATACTTCGTTGAAATTATCTCAACAATGTAATTGGATCATTTTAATCTAAA-----------------------TATCTTTCTTTGAGATAAGACAAACAAAAGAGTTTATAGACAGCTCAAGAAATTTCTTAATAA----AGATTTTCCTTTGAACTTT-CTCAAAATTATTTAACTTGAGTCATGAGTCAAAATGATATTTTTTTA-TATAACGAAAAGGAAAAAGGAACTCTATTTGAATCATAGTCTAATTAATGATTTTTT-TAGCCCATTTTTCATT--------CTATAGATAAATTTAAATCATTTTTCTTGAGCCGTATGAGGTGAAAATCTCACATACGTTTCTAGGGAGG------CTTTTTT???????????????????????????????????????????????????????????????????????????????????????????????????????????????????AGACTCTCTCGTTTCTTATATAATTCTTATGTATCAGAATATGAGTTTTTATTCCTGTTTTTTCGTAAAAAATCTTCTTGTTTACGATTAAGATCTTTTAGAAGCTTTCTTGAAAGAATTTACTTCTATGGAAAAATAGAACATTTTAGAATAGTGCATTATGTTTTTTTCAAAAAAAATTTATGGATCTTCACAGATCCTCTCATGCACTATTTTCGATATCAAGGTAAAGCTATTCTAGCATCAAA------AGGGACTGATTTTTTTATGAAGAAATTGAAATCTTACCTTGTCTATTTTTGGCAATATTATTTTCATTTTTGGTCTGAGCCTAATAGGTTTCATAGAAACCAATTCTCTTATTATTCGTTCTACTTTATCGGTTATTTCATAAGTGTAAAAATAAATTACTTGGTAGTAAGGAGTCAAATACTAGAGGATTCTATATTAATAGATAC------TCTTATTAAGAGATTTGATACTTTAGTTCCAGTCCTTCCTCTCATTAGATCATTGTCTAAGGCTTCACTTTGTACTGTAGTAGGACATCCTACTAGTAAGCCGATCTGGACAGATTTA--ACAGATTATGATATTATTAGTCGATTTGGTCGAATATATAAAAATATTTTT-AATTTTT-TTAGTGGATCTTCTAAAAAGATAATTTTGTATCGAATGAAGTATATACTTCGAC
>Carex_lancea_MM2934
??????????????????CACGACCGTCGCACGCGTGACAGAATGCT-GCCGGGGAGGCGCTCGCCGCCTCCCCGGCCC-CGCCGGCCTCTTCCCCCTCGCCCTCCGGG-CGCGTCGGTCGCTGGCCGGAATACGGCGCGGGATGACGCCAAGGAACACGAGAAA-GCCGAGGCACCGGCGAGCCGCTCGAGGTCCGCGCCGGCTGCCGAGGCCAACGAAAAAAAAAA----TACGACTCTCGGCAACGGATATCTCGGCTCTCGCATCGATGAAGAACGTAGCGAAATGCGATACGTGGTGTGAATTGCAGAATCCCGTGAACCATCGAGTCTTTGAACGCAAGTTGCGCCCGAGGGACCCTCCCGAGGGCACGCCTGCCTCATGGGCGTTAGAAGCCCATCCACGCTCGGTTGCC-TCACGGCAGAGATGCGGACATTGGCCCTCCGAACCGCGAGGTGCGGTGGGCCCAAGTGTGCGGCCGTCGTACGTGGCCGGGAGCGGTGAGTGGTGGGCT-GCTGCGCACGTCACCCCGAGCCCCGTACCGACAGAGGGCCTTGCCGGACCCCCTAACGAGGAGCATGCCGCCGCGGCC--CGTGCCGCGCGGCGCCTTCGGACC?????????????????????????????????????????????????????????????????????????????????????????????????????????????????????????????????????????????????????????????????????????????????????????????????????????????????????????????????????????????????????????????????????????????????????????????????????????????????????????????????????????????????????????????????????????????????????????????????????????????????????????????????????????????????????????????????????????????????????????????????????????????????????????????????????????????????????????????????????????????????????????????????????????????????????CCATTTTCGTAATG-AAAATGCTTTTGGTTCGACATAAT-----TTGTTCTGTTCAAAAACCCATAA-ACAGTACATCATGAAGCTCGAAGTTTGATTTCTTATTTGTTCTATAAA------AAAAGGGAAAGAATCCAGGGTTAGTGAGAATTAACTTAA----TTTCGTTTTAATTAATTGAAAGAAA-----CTTTGTCAGTATATTCTTAACATCGAGATCAAAAAAAA-TCCAATTCAAACAAGAAAAAAAA---TAAAAGAGAG-TAAAGTGAAATTGTT--------------GGAAATTGGTAAAACTCTTTTGATTATAAGGTGGAATGGAAGTGAATCCTTAATATTTTATTCATAAGTAT-----TAAGTAAATCAGAAAAAA-----------------------------------------GGGATGTTGCTTTCCCTTTGACAAGGAATAAAGATCTCCAAAGTAATGTATAAACCTAAAGATTCTAAAAAGAAAATAGAAAGGATTCCGGAACAAGAAAATACTTCGTTGAAATTATCTCAACAATGTAATTGGATCATTTTAATCTAAA-----------------------TATCTTTCTTTGAGATAAGACAAACAAAAGAGTTTATAGACAGCTCAAGAAATTTCTTAATAA----AGATTTTCCTTTGAACTTT-CTCAAAATTATTTAACTTGAGTCATGAGTCAAAATGATATTTTTTTA-TATAACGAAAAGGAAAAAGGAACTCTATTTGAATCATAGTCTAATTAATGATTTTTT-TAGCCCATTTTTCATT--------CTATAGATAAATTTAAATCATTTTTCTTGAGCCGTATGAGGTGAAAATCTCACATACGTTTCTAGGGAGG------CTTTTTT????????????????????????????????????????????????????????????????????????????????????????????????????????????????????????????????????????????????????????????????????????????????????????????????????????????????????????????????????????????????????????????????????????????????????????????????????????????????????????????????????????????????????????????????????????????????????????????????????????????????????????????????????????????????????????????????????????????????????????????????????????????????????????????????????????????????????????????????????????????????????????????????????????????????????????????????????????????????????????????????????????????????????????????????????????????????????????????????????????????????????????????????????????????????????????????????????????????????????????????????????????????????
>Carex_lancea_MM2962
?????GCCTTTCGA-AAACACTACCGTCGCACGCGAGACAGAATGCT-GCCGGGGAGGCGCCCGCCGCCTCCCCGGCCC-CACCGGCCTCCTCCCTCTCGCCCTCCGGG-CGCGTCGGTCGATGGCCGGAATACGGCGCGGGATGACGCCAAGGAACACGAGAAA-GCCGAGGCACCGGCGAGCCGCTCGAGGTMTGCGCCGGCTGCCGAGGCCAATGAAAA--GAAAAA--TACGACTCTCGGCAACGGATATCTCGGCTCTCGCATCGATGAAGAACGTAGCGAAATGCGATACGTGGTGTGAATTGCAGAATCCCGTGAACCATCGAGTCTTTGAACGCAAGTTGCGCCCGAGGGACCCTCCCGAGGGCACGCCTGCCTCATGGGCGTTAGAAGCCCATCCACGCTCGGTTGCC-TCACGGCAGAGATGCGGACATTGGCCCTCCGAACCGCGAGGTGCGGTGGGCCTAAGTGTGCGGCCGTCGTACGTGGCCGGGAGCGGCGAGTGGTGGGCT-ACTGCGCACGTCACCCCGAGCCCCGTACCGACACAGGGCCTTGCCGGACCCCCTRACGAGGAGCATGCCGTCGCGGCC--CGTGCCGCGCGGCGCCTTCGGACC?????????????????????????????????????????????????????????????????????????????????????????????????????????????????????????????????????????????????????????????????????????????????????????????????????????????????????????????????????????????????????????????????????????????????????????????????????????????????????????????????????????????????????????????????????????????????????????????????????????????????????????????????????????????????????????????????????????????????????????????????????????????????????????????????????????????????????????????????????????????????????????????????????????????????????CCATTTTCGTAATG-AAAATGCTTTTGGTTCGACATAAT-----TTGTTCTGTTCAAAAACCCATAA-ACAGTACATCATGAAGCTCGAAGTTTGATTTCTTATTTGTTCTATAAA------AAAAGGGAAAGAATCCAGGGTTAGTGAGAATTAACTTAA----TTTCGTTTTAATTAATTGAAAGAAA-----CTTTGTCAGTATATTCTTAACATCGAGATCAAAAAAAA-TCCAATTCAAACAAGAAAAAAAA---TAAAAGAGAG-TAAAGTGAAATTGTT--------------GGAAATTGGTAAAACTCTTTTGATTATAAGGTGGAATGGAAGTGAATCCTTAATATTTTATTCATAAGTAT-----TAAGTAAATCAGAAAAAA-----------------------------------------GGGATGTTGCTTTCCCTTTGACAAGGAATAAAGATCTCCAAAGTAATGTATAAACCTAAAGATTCTAAAAAGAAAATAGAAAGGATTCCGGAACAAGAAAATACTTCGTTGAAATTATCTCAACAATGTAATTGGATCATTTTAATCTAAA-----------------------TATCTTTCTTTGAGATAAGACAAACAAAAGAGTTTATAGACAGCTCAAGAAATTTCTTAATAA----AGATTTTCCTTTGAACTTT-CTCAAAATTATTTAACTTGAGTCATGAGTCAAAATGATATTTTTTTA-TATAACGAAAAGGAAAAAGGAACTCTATTTGAATCATAGTCTAATTAATGATTTTTT-TAGCCCATTTTTCATT--------CTATAGATAAATTTAAATCATTTTTCTTGAGC???????????????????????????????????????????????????AGATATTTCTTCTTTGCATTTATTGCGATTTTTTCTCTTTGATCATTCTAATTCGAATAGTATCATTATTTCAAAGAAATCGGTT------TCTATATTCTCAAAAGAAAATATAAGACTCTCTCGTTTCTTATATAATTCTTATGTATCAGAATATGAGTTTTTATTCCTGTTTTTTCGTAAAAAATCTTCTTGTTTACGATTAAGATCTTTTAGAAGCTTTCTTGAAAGAATTTACTTCTATGGAAAAATAGAACATTTTAGAATAGTGCATTATGTTTTTTTCAAAAAAAATTTATGGATCTTCACAGATCCTCTCATGCACTATTTTCGATATCAAGGTAAAGCTATTCTAGCATCAAA------AGGGACTGATTTTTTTATGAAGAAATTGAAATCTTACCTTGTCTATTTTTGGCAATATTATTTTCATTTTTGGTCTGAGCCTAATAGGTTTCATAGAAACCAATTCTCTTATTATTCGTTCTACTTTATCGGTTATTTTATAAGTGTAAAAATAAATTACTTGGTAGTAAGGAGTCAAATACTAGAAGATTCTATATTAATAGATAC------TCTTATTAAGAGATTTGATACTTTAGTTCCAGTCCTTCCTCTCATTAGATCATTGTCTAAGGCTTCACTTTGTACTGTAGTAGGACATCCTATTAGTAAGCCGATCTGGACAGATTTA--TCAGATTATGATATTATTAGTCGATTTGGTCGAATATATAAAAATATTTTT-AATTTTT-ATAGTGGATCTTCTAAAAAGATAATTTTGTATCGAATGAAGTATATACTTCGAC
>Carex_lancea_MM4544
???????????????????????????????????????????????????????AGGYGCTCGCCGCCTCCCCGGCCC-CACCGGCCTCTTCCCTCTCGCCCTCCGGG-CGCGTCGGTCGCTGGCCGGAATACGGCGCGGGATGACGCCAAGGAACACGAGAAA-GCCGAGGCACCGGCGAGCCGCTCGAGGTCTGCGCCGGCTGCCGAGGCCAATGAAAAAAAAA-----TATGACTCTCGGCAACGGATATCTCGGCTCTCGCATCGATGAAGAACGTAGCGAAATGCGATACGTGGTGTGAATTGCAGAATCCCGTGAACCATCGAGTCTTTGAACGCAAGTTGCGCCCGAGGGACCCTCCCGAGGGCACGCCTGCCTCATGGGCGTTAGAAGCCCATCCACGCTCGGTTGCC-TCACGGCAGAGATGCGGACATTGGCCCTCCGAACCGCGAGGTGCGGTGGGCCCAAGTGTGCGGCCGTCGTACGTGGCCGGGAGCGGCGAGTGGTGGGCT-ACTGCGCACGTCACCCCGAGCCCCGTACCGACACAGGGCCTTGCCGGACCCCCTAACGAGGAGCATGCCGTCGCGGCC--CGTGCTGCGCGGCGCCTTCGGACC??????????????????????????????????????????????????????????????????????????????????????????????????????????????????????????????????????????????????????????????????????????????????????????????????????????????????????????????????????????????????????????????????????????????????????????????????????????????????????????????????????????????????????????????????????????????????????????????????????????????????????????????????????????????????????????????????????????????????????????????????????????????????????????????????????????????????????????????????????????????????????????????????????????????????????????????????????????????????????????????????????????????????????????????????????????????????????????????????????????????????????????????????????????????????????????????????????????????????????????????????????????????????????????????????????????????????????????????????????????????????????????????????????????????????????????????????????????????????????????????????????????????????????????????????????????????????????????????????????????????????????????????????????????????????????????????????????????????????????????????????????????????????????????????????????????????????????????????????????????????????????????????????????????????????????????????????????????????????????????????????????????????????????????????????????????????????????????????????????????????????????????????????????????????????????????????????????????????????????????????????????????????????????????????????????????????????????????????????????ATTTCTTCTTTGCATTTATTGCGATTTTTTCTCTTTGATCATTCTAATTCGAATAGTATCATTATTTCAAAGAAATCGGTT------TCTATATTCTCAAAAGAAAATATAAGACTCTCTCGTTTCTTATATAATTCTTATGTATCAGAATATGAGTTTTTATTCCTGTTTTTTCGTAAAAAATCTTCTTGTTTACGATTAAGATCTTTTAGAAGCTTTCTTGAAAGAATTTACTTCTATGGAAAAATAGAACATTTTAGAATAGTGCATTATGTTTTTTTCAAAAAAAATTTATGGATCTTCACAGATCCTCTCATGCACTATTTTCGATATCAAGGTAAAGCTATTCTAGCATCAAA------AGGGACTGATTTTTTTATGAAGAAATTGAAATCTTACCTTGTCTATTTTTGGCAATATTATTTTCATTTTTGGTCTGAGCCTAATAGGTTTCATAGAAACCAATTCTCTTATTATTCGTTCTACTTTATCGGTTATTTTATAAGTGTAAAAATAAATTACTTGGTAGTAAGGAGTCAAATACTAGAAGATTCTATATTAATAGATAC------TCTTATTAAGAGATTTGATACTTTAGTTCCAGTCCTTCCTCTCATTAGATCATTGTCTAAGGCTTCACTTTGTACTGTAGTAGGACATCCTATTAGTAAGCCGATCTGGACAGATTTA--TCAGATTATGATATTATTAGTCGATTTGGTCGAATATATAAAAATATTTTT-AATTTTT-ATAGTGGATCTTCTAAAAAGATAATTTTGTATCGAATGAAGTATATACTTCGAC
>Carex_lancea_Salter9631
???TTGCCTTTCGA-AAACACGACCGTCGCACGCGTGACAGAATGCT-GCCGGGGAGGTGCTCGCCGCCTCCCCGGCCC-CACCGGCCTCTTCCCTCTCGCCCTCCGGG-CGCGTCGGTCGCTGGCCGGAATACGGCGCGGGATGACGCCAAGGAACACGAGAAA-GCCGAGGCACCGGCGAGCCGCTCGAGGTCTGCGCCGGCTGCCGAGGCCAATGAAAAAAAAA-----TATGACTCTCGGCAACGGATATCTCGGCTCTCGCATCGATGAAGAACGTAGCGAAATGCGATACGTGGTGTGAATTGCAGAATCCCGTGAACCATCGAGTCTTTGAACGCAAGTTGCGCCCGAGGGACCCTCCCGAGGGCACGCCTGCCTCATGGGCGTTAGAAGCCCATCCACGCTCGGTTGCC-TCACGGCAGAGATGCGGACATTGGCCCTCCGAACCGCGAGGTGCGGTGGGCCCAAGTGTGCGGCCGTCGTACGTGGCCGGGAGCGGCGAGTGGTGGGCT-ACTGCGCACGTCACCCCGAGCCCCGTACCGACACAGGGCCTTGCCGGACCCCCTAACGAGGAGCATGCCGTCGCGGCC--CGTGCTGCGCGGCGCCTTCGGACCTTCTGGACTTGCTCTGCATGTCGGGCTCCCTGCACTTTTGGTGCGGCC-AACCGACAT-GGGGCTGTCTCTTCACTYTCCCTYCCGTTATTGAATTTGTCGGGTYGGGACGCTTGTGATCGGTTGCCTGTGCGGTTCTACCCTCTTGTGGGTAGCGAAGTCGTCCCTCGATGGATA--TTTGCTTGCCCTGCTGACATTTTGTTGTCGTYTGGGCAGCCGAATTGTTGGCGAAATCCYTGTGTTGGTGCGCGGTTGAATGCCTTGYTGCTATCGCTTGGATTTCTGCCGGCTCTCACGGATGCGGTGCCYAGTGCTAGCTCTGCGGGACTTTGCCCCGCAGACTTCGGGAGGTCCCGTGTACGAATCATTGCTCTTATACGCCGTCT-GTCGTGTTGCCGGTGGCGACACGCAGATCGTCTTCTGCCGTGTCGTCATTGGCGACMCGTCA--GAATATTGTGTCCGGAGCGTGCTCGCGTGCACGGGGAATGCCTCTCCGTTCGTATGAGCAGCGATTTCCGGT-TTGCATCGTGCGAAGGCCCGCCCGYCCGGGTTGGTGCTGGAGCTGATGCGCCGGCTCTCGTTTAAGACGTGCCCATTTTCGTAATG-AAAATGCTTTTGGTTCGACATAAT-----TTGTTCTGTTCAAAAACCCATAA-ACAGTACATCATGAAGCTCGAAGTTTGATTTCTTATTTGTTCTATAAA------AAAAGGGAAAGAATCCAGGGTTAGTGAGAATTAACTTAA----TTTCGTTTTAATTAATTGAAAGAAA-----CTTTGTCAGTATATTCTTAACATCGAGATCAAAAAAAA-TCCAATTCAAACAAGAAAAAAAA---TAAAAGAGAG-TAAAGTGAAATTGTT--------------GGAAATTGGTAAAACTCTTTTGATTATAAGGTGGAATGGAAGTGAATCCTTAATATTTTATTCATAAGTAT-----TAAGTAAATCAGAAAAAA-----------------------------------------GGGATGTTGCTTTCCCTTTGACAAGGAATAAAGATCTCCAAAGTAATGTATAAACCTAAAGATTCTAAAAAGAAAATAGAAAGGATTCCGGAACAAGAAAATACTTCGTTGAAATTATCTCAACAATGTAATTGGATCATTTTAATCTAAA-----------------------TATCTTTCTTTGAGATAAGACAAACAAAAGAGTTTATAGACAGCTCAAGAAATTTCTTAATAA----AGATTTTCCTTTGAACTTT-CTCAAAATTATTTAACTTGAGTCATGAGTCAAAATGATATTTTTTTA-TATAACGAAAAGGAAAAAGGAACTCTATTTGAATCATAGTCTAATTAATGATTTTTT-TAGCCCATTTTTCATT--------CTATAGATAAATTTAAATCATTTTTCTTGAGCCGTATGAGGTGAAAATCTCACATACGTTTCTAGGGAGG------CTTTTTT??????TTCTTCTTTGCATTTATTGCGATTTTTTCTCTTTGATCATTCTAATTCGAATAGTATCATTATTTCAAAGAAATCGGTT------TCTATATTCTCAAAAGAAAATATAAGACTCTCTCGTTTCTTATATAATTCTTATGTATCAGAATATGAGTTTTTATTCCTGTTTTTTCGTAAAAAATCTTCTTGTTTACGATTAAGATCTTTTAGAAGCTTTCTTGAAAGAATTTACTTCTATGGAAAAATAGAACATTTTAGAATAGTGCATTATGTTTTTTTCAAAAAAAATTTATGGATCTTCACAGATCCTCTCATGCACTATTTTCGATATCAAGGTAAAGCTATTCTAGCATCAAA------AGGGACTGATTTTTTTATGAAGAAATTGAAATCTTACCTTGTCTATTTTTGGCAATATTATTTTCATTTTTGGTCTGAGCCTAATAGGTTTCATAGAAACCAATTCTCTTATTATTCGTTCTACTTTATCGGTTATTTTATAAGTGTAAAAATAAATTACTTGGTAGTAAGGAGTCAAATACTAGAAGATTCTATATTAATAGATAC------TCTTATTAAGAGATTTGATACTTTAGTTCCAGTCCTTCCTCTCATTAGATCATTGTCTAAGGCTTCACTTTGTACTGTAGTAGGACATCCTATTAGTAAGCCGATCTGGACAGATTTA--TCAGATTATGATATTATTAGTCGATTTGGTCGAATATATAAAAATATTTTT-AATTTTT-ATAGTGGATCTTCTAAAAAGATAATTTTGTATCGAATGAAGTATATACTT????
>Carex_ludwigii_64EMS12
TCGTTGCCTTTCGAAAAACACGACCGTTGCACACGTGACAGAACGCT-GCCGGGGAGGCGCTCGCCGCCTCCTCGGCCC-CACCGGCCTCTTCCCTCCCGCCCTCTGGG-CGTGTTGGTCGTTGGTCGGAATACGGCGCGGGATGACGCCAAGGAACACGAGAAA-GCTAAGGCACCGGCGAGCCGCTCGAGGTCTGCGCCGGTTGCTGAGGCCAATAAAA-AAAAAA----TATGACTCTCGGCAACGGATATCTCGGCTCTCGCATCGATGAAGAACGTAGCGAAATGCGATACGTGGTGTGAATTGCAGAATCCCGTGAACCATCGAGTTTTTGAACGCAAGTTGCGCCCGAGGGACCCTCCCGAGGGCACGCCTGCCTCATGGGCGTTAGAAGCCCATCCACGCTCGGTTGCC-TCACGGCAAAGATGCGGACATTGGCCCTCCGAACCGCGAGGTGCGGTGGGCCTAAGTGTGCGGCCGTCGTACGTGGCCGGGAGCGGCGAGTGGTGGGCTAACTGCGCACGTCACCCCGAGCCCCGTGCCGACACAGGGCCTTGTTTGACCCCCTAACGAGGAGTATGCCGCAGCGGCTCTCATGCTGCGCGGCACCTTCGGACCTTCTAGACTTGCTCTGCATGTCGGGCTCCCTGCACTTTTGGTGCGGCC-AACCGACAT-GGGGCTGTCTCTTCACTCTCCCTCCCGTCATTGAATTTGTCGGGTTGGGACGTTTGTGATCGGTTGCCTGTGCGGTTCTACCCTCTTGTGGGTAGCGAAGTCGTCCCTCGATTGAT--ATTTGCTTGCCCTGCTGACATTTTGTTGTCGTTTGGGCAGCCGAAATGTTGGCGAAATCCTTGTGTTGGTGCGCGGTTGAATGCCTTGTTGCTATCGCTTGGATTTCTGCCGGCTCTCATGGATGCGGTGCCTAGTGCTAGCTCTGCGGGACTTTGCCCCGCAGACTTCGGGAGGTCCCATGTACGAATCATTGCTCTTATACGCCGTCT-GTCGTGYTGCCGGTGGCGACACGCAGATCGTGTTCTGTTGTGTTGTCGTTGGCGACACATCA--GAACAGTGTGTCTGGAGCGTGCTCCCGTGCATGTGGAATGCCTCTCCGTTCGTATGAGCAGCGATTTCCGGTTTTGCGTCATGCGAAGGCCCGCCCGTCCGGGTTGGTGCTGGAGCTGACGTGCCGGCTCTCGTTTAAGACGTGCCCATTTTCATAATG-AAAATGCTTTTGGTTCGACATAAT-----TTGTTCTGTTCAAAAACCCATAA-ACAGTACATTATGAAGCTCGAAGTTTGATTTTTTATTTGTTCTATAAA------AAAAGGGAAAGAATCCAGGGTTAGTGAGAATTAACTTAA---ATTTCGTTTTAATTAATTGAAAGAAA-----CTTTATCAGTATATTCTTAACATCGAGATCAAAAAAAA-TCCAATTCAAACAAGAAAAAAAA-------AGAGAG-TAAAGTGAAATTGTT--------------GGAAATTGGTAAAACTCTTTTGATTATAAGGTGGAATGGAAGTGAATCCTTAATATTTTATTTATAAGTA------TAAGGAAATCAGAAAAAA-----------------------------------------GGGATGTTGCTTTCCCTTTGACAAGGAATAAAGATCTCCAAAGTAATGTATAAACCTAAAGATTCTAAAAAGAAAATATAAAGGATTCCGAAACAAGAAAATACTTCGTTGAAATTATCTCAACAATGTAATTGGATCATTTTAATCTAAA-----------------------TATCTTTCTTAGAGATAAGACAAACAAAAGAGTTTATAGACAGCTCAAGAAATTTCTTCATAA----AGATTTTCCTTTGAACTTT-CTCAAAATTATTTAACTTGAGTCATGAGTCAAAATGATATTTTTTTC-TATAACGAAAAGGAAAAAGGAACTCTATTTGAATCATAGTCTAATTAATGATTTTTT-TAGCCCATTTTCCATT--------CTATAGATAAATTTAAATCATTTTTCTTGAGCCGTATGAGGTGAAAATTTCACATACGTTTCTAGGGAGG------CTTTTTTAGATATTTCTTCTTTGCATTTATTGCGATTTTTTCTCTTTGATCATTCTAATTCGAATAGTATCATTATTTCAAAGAAATTGGTT------TCTATATTCTCAAAAGAAAATATAAGACTCTCTCGTTTCTTATATAATTCTTATGTATCAGAATATGAGTTTTTATTCCTGTTTTTTCGTAAAAAATCTTCTTGTTTACGATTAAGATCTTTTATAAACTTTCTTGAAAGAATTTACTTCTATGGAAAAATAGAACATTTGAGAATAGTGCATCATGTTTTTTTGAAAAAAACTTTATGGATCTTCACAGATCCTCTCATGCACTATTTTCGATATCAAGGTAAAGCTATTCTAGCATCAAA------AGGGACTGATTTTTTTATGAAGAAATTGAAATCTTACCTTGTCTATTTTTGGCAATATTATTTTCATTTTTGGTCTGAGCCTAATAGGTTTCATAGAAACCAATTCTCTTATTATTCGTTCTACTTTATCGGTTATTTTATAAGTGTAAAAATAAATTACTTGGTGGTAAGGAGTCAAATACTAGAGGATTCTATATTAATAGATAC------TCTTATTAAGAGATTTGATACTTTAGTTCCAGTCCTTCCTCTCATTAGATCTTTGTCTAAAGCTTCACTTTGTACTGTAGTAGGACATCCTATTAGTAAGCCGATCTGGACAGATTTA--TCAGATTATGATATTATTAGTCGATTTGGTCGAATATATAAAAATATTTTTTCATTTTTTATAGTGGATCTTCTAAAAAGAGAATTTTGTATCGAATGAAGTATATACTTCGA?
>Carex_ludwigii_65ML08
TCGTTGCCTTTCGAAAAACACGACCGTTGCACACGTGACAGAACGCT-GCCGGGGAGGCGCTCGCCGCCTCCTCGGCCC-CACCGGCCTCTTCCCTCCCGCCCTCTGGG-CGGGTTGGTCGCTGGTCGGAATACGGCGCGGGATGACGCCAAGGAACACGAGAAA-GCTAAGGCACCGGCGAGCCGCTCGAGGTCTGCGCCGGTTGCTGAGGCCAATGAAAAAAAAAA----TATGACTCTCGGCAACGGATATCTCGGCTCTCGCATCGATGAAGAACGTAGCGAAATGCGATACGTGGTGTGAATTGCAGAATCCCGTGAACCATCGAGTTTTTGAACGCAAGTTGCGCCCGAGGGACCCTCCCGAGGGCACGCCTGCCTCATGGGCGTTAGAAGCCCATCCACGCTCGGTTGCC-TCACGGCAAAGATGCGGACATTGGCCCTCCGAACCGCGAGGTGCGGTGGGCCTAAGTGTGCGGCCGTCGTACGTGGCCGGGAGCGGCGAGTGGTGGGCTAACTGCGCACGTCACCCCGAGCCCCGTGCCGACACAGGGCCTTGTTTGACCCCCTAACGAGGAGTATGCCGCAGCGGCT--CATGCTGCGCGGCACCTTCGGACC?????????????????????????????????????????????????????????????????????????????????????????????????????????????????????????????????????????????????????????????????????????????????????????????????????????????????????????????????????????????????????????????????????????????????????????????????????????????????????????????????????????????????????????????????????????????????????????????????????????????????????????????????????????????????????????????????????????????????????????????????????????????????????????????????????????????????????????????????????????????????????????????????????????????????????---------------------------------------------------------------------------------------------------------------------------------------------------------------------------------------------------------------------------------------------------------------------------------------------------------------------------------------------------------------------------------------------------------------------------------------------------------------------------------------------------------------------------------------------------------------------------------------------------------------------------------------------------------------------------------------------------------------------------------------------------------------------------------------------------------------------------------------------------------------------------------------------------------------------------------------------------------------------------------------------------------------------------------------------------------------------------------------------------------------------------------------------------------------------------------------------------------------------------------------------------------------------------------------------------------------------------------------------------------------------------------------------------------------------------------------------------------------------------------------------------------------------------------------------------------------------------------------------------------------------------------------------------------------------------------------------------------------------------------------------------------------------------------------------
>Carex_ludwigii_78EMS12a
??????????????????????????TTGCACACGTGACAGAACGCT-GCCGGGGAGGCGCTCGCCGCCTCCTCGGCCC-CACCGGCCTCTTCCCTCCCGCCCTCTGGG-CGTGTTGGTCGTTGGTCGGAATACGGCGCGGGATGACGCCAAGGAACACGAGAAA-GCTAAGGCACCGGCGAGCCGCTCGAGGTCTGCGCCGGTTGCTGAGGCCAATGAAAAAAAAA-----TATGACTCTCGGCAACGGATATCTCGGCTCTCGCATCGATGAAGAACGTAGCGAAATGCGATACGTGGTGTGAATTGCAGAATCCCGTGAACCATCGAGTTTTTGAACGCAAGTTGCGCCCGAGGGACCCTCCCGAGGGCACGCCTGCCTCATGGGCGTTAGAAGCCCATCCACGCTCGGTTGCC-TCACGGCAAAGATGCGGACATTGGCCCTCCGAACCGCGAGGTGCGGTGGGCCTAAGTGTGCGGCCGTCGTACGTGGCCGGGAGCGGCGAGTGGTGGGCTAACTGCGCACGTCACCCCGAGCCCCGTGCCGACACAGGGCCTTGTTTGACCCCCTAACGAGGAGTATGCCGCAGCGGCT--CATGCTGCGCGGCACCTTCGGACC???????????????????????????????????????????????????????????????????????????????????????????????????????????????????????????????????????????????????????????????????????????????????????????????????????????????????????????????????????????????????????????????????????????????????????????????????????????????????????????????????????????????????????????????????????????????????????????????????????????????????????????????????????????????????????????????????????????????????????????????????????????????????????????????????????????????????????????????????????????????????????????????????????????????????????ATTTTCATAATG-AAAATGCTTTTGGTTCGACATAAT-----TTGTTCTGTTCAAAAACCCATAA-ACAGTACATGATGAAGCTCGAAGTTTGATTTTTTATTTGTTCTATAAA------AAAAGGGAAAGAATCCAGGGTTAGTGAGAATTAACTTAA---ATTTCGTTTTAATTAATTGAAAGAAA-----CTTTATCAGTATATTCTTAACATCGAGATCAAAAAAAA-TCCAATTCAAACAAGAAAAAAAA-------AGAGAG-TAAAGTGAAATTGTT--------------GGAAATTGGTAAAACTCTTTTGATTATAAGGTGGAATGGAAGTGAATCCTTAATATTTTATTTATAAGTA------TAAGGAAATCAGAAAAAA-----------------------------------------GGGATGTTGCTTTCCCTTTGACAAGGAATAAAGATCTCCAAAGTAATGTATAAACCTAAAGATTCTAAAAAGAAAATATAAAGGATTCCGAAACAAGAAAATACTTCGTTGAAATTATCTCAACAATGTAATTGGATCATTTTAATCTAAA-----------------------TATCTTTCTTAGAGATAAGACAAACAAAAGAGTTTATAGACAGCTCAAGAAATTTCTTCATAA----AGATTTTCCTTTGAACTTT-CTAAAAATTATTTAACTTGAGTCATGAGTCAAAATGATATTTTTTTC-TATAACGAAAAGGAAAAAGGAACTCTATTTGAATCATAGTCTAATTAATGATTTTTT-TAGCCCATTTTCCATT--------CTATAGATAAATTTAAATCATTTTTCTTGAGCCGTATGAGGTGAAAATTTCACATACGTTTCTAGGGAGG------CTTTTTTAGATATTTCTTCTTTGCATTTATTGCGATTTTTTCTCTTCGATCATTCTAATTCGAATAGTATCATTATTTCAAAGAAATTGGTT------TCTATATTCTCAAAAGAAAATATAAGACTCTCTCGTTTCTTATATAATTCTTATGTATCAGAATATGAGTTTTTATTCCTGTTTTTTCGTAAAAAATCTTCTTGTTTACGATTAAGATCTTTTATAAACTTTCTTGAAAGAATTTACTTCTATGGAAAAATAGAACATTTGAGAATAGTGCATCATGTTTTTTTGAAAAAAACTTTATGGATCTTCACAGATCCTCTCATGCACTATTTTCGATATCAAGGTAAAGCTATTCTAGCATCAAA------AGGGACTGATTTTTTTATGAAGAAATTGAAATCTTACCTTGTCTATTTTTGGCAATATTATTTTCATTTTTGGTCTGAGCCTAATAGGTTTCATAGAAACCAATTCTCTTATTATTCGTTCTACTTTATCGGTTATTTTATAAGTGTAAAAATAAATTACTTGGTGGTAAGGAGTCAAATACTAGAGGATTCTATATTAATAGATAC------TCTTATTAAGAGATTTGATACTTTAGTTCCAGTCCTTCCTCTCATTAGATCTTTGTCTAAAGCTTCACTTTGTACTGTAGTAGGACATCCTATTAGTAAGCCGATCTGGACAGATTTA--TCAGATTATGATATTATTAGTCGATTTGGTCGAATATATAAAAATATTTTT-CATTTTT-ATAGTGGATCTTCTAAAAAGAGAATTTTGTATCGAATGAAGTATATACTTCGAC
>Carex_ludwigii_106ML08
???????????????????????CCGTTGCACACGTGACAGAACGCT-GCCGGGGAGGCGCTCGCCGCCTCCTCGGCCC-CACCGGCCTCTTCCCTCCCGCCCTCTGGG-CGTGTTGGTCGYTGGTCGGAATACGGCGCGGGATGACGCCAAGGAACACGAGAAA-GCTAAGGCACCGGCGAGCCGCTCGAGGTCTGCGCCGGTTGCTGAGGCCAATGAAAAAAAAA-----TATGACTCTCGGCAACGGATATCTCGGCTCTCGCATCGATGAAGAACGTAGCGAAATGCGATACGTGGTGTGAATTGCAGAATCCCGTGAACCATCGAGTTTTTGAACGCAAGTTGCGCCCGAGGGACCCTCCCGAGGGCACGCCTGCCTCATGGGCGTTAGAAGCCCATCCACGCTCGGTTGCC-TCACGGCAAAGATGCGGACATTGGCCCTCCGAACCGCGAGGTGCGGTGGGCCTAAGTGTGCGGCCGTCGTACGTGGCCGGGAGCGGCGAGTGGTGGGCTAACTGCGCACGTCACCCCGAGCCCCGTGCCGACACAGGGCCTTGTTTGACCCCCTAACGAGGAGTATGCCGCAGCGGCT--CATGCTGCGCGGCACCTTCGGACC???????????????????????????????????????????????????????????????????????????????????????????????????????????????????????????????????????????????????????????????????????????????????????????????????????????????????????????????????????????????????????????????????????????????????????????????????????????????????????????????????????????????????????????????????????????????????????????????????????????????????????????????????????????????????????????????????????????????????????????????????????????????????????????????????????????????????????????????????????????????????????????????????????????????????????????????????????????????????????????????????????????CAAAAACCCATAA-ACAGTACATGATGAAGCTCGAAGTTTGATTTTTTATTTGTTCTATAAA------AAAAGGGAAAGAATCCAGGGTTAGTGAGAATTAACTTAA---ATTTCGTTTTAATTAATTGAAAGAAA-----CTTTATCAGTATATTCTTAACATCGAGATCAAAAAAAA-TCCAATTCAAACAAGAAAAAAAA-------AGAGAG-TAAAGTGAAATTGTT--------------GGAAATTGGTAAAACTCTTTTGATTATAAGGTGGAATGGAAGTGAATCCTTAATATTTTATTTATAAGTA------TAAGGAAATCAGAAAAAA-----------------------------------------GGGATGTTGCTTTCCCTTTGACAAGGAATAAAGATCTCCAAAGTAATGTATAAACCTAAAGATTCTAAAAAGAAAATATAAAGGATTCCGAAACAAGAAAATACTTCGTTGAAATTATCTCAACAATGTAATTGGATCATTTTAATCTAAA-----------------------TATCTTTCTTAGAGATAAGACAAACAAAAGAGTTTATAGACAGCTCAAGAAATTTCTTCATAA----AGATTTTCCTTTGAACTTT-CTAAAAATTATTTAACTTGAGTCATGAGTCAAAATGATATTTTTTTC-TATAACGAAAAGGAAAAAGGAACTCTATTTGAATCATAGTCTAATTAATGATTTTTT-TAGCCCATTTTCCATT--------CTATAGATAAATTTAAATCATTTTTCTTGAGCCGTATGAGGTGAAAATTTCACATACGTTTCTAGGGAGG------CTTTTTT????????????????????????????????????????????????????????????????????????????????????????????????????????????????????????????????????????????????????????????????????????????????????????????????????????????????????????????????????????????????????????????????????????????????????????????????????????????????????????????????????????????????????????????????????????????????????????????????????????????????????????????????????????????????????????????????????????????????????????????????????????????????????????????????????????????????????????????????????????????????????????????????????????????????????????????????????????????????????????????????????????????????????????????????????????????????????????????????????????????????????????????????????????????????????????????????????????????????????????????????????????????????
>Carex_ludwigii_159SMB10
TCGTTGCCTTTCGAAAAACACGACCGTTGCACACGTGACAGAACGCT-GCCGGGGAGGCGCTCGCCGCCTCCTCGGCCC-CACCGGCCTCTTYCCTCCCGCCCTCTGGG-CGTGTTGGTCGCTGGTCGGAATACGGCGCGGGATGACGCCAAGGAACACGAGAAA-GCTAAGGCACCGGCGAGCCGCTCGAGGTCTGCGCCGGTTGCTGAGGCCAATGAAAAAAAAAA----TATGACTCTCGGCAACGGATATCTCGGCTCTCGCATCGATGAAGAACGTAGCGAAATGCGATACGTGGTGTGAATTGCAGAATCCCGTGAACCATCGAGTTTTTGAACGCAAGTTGCGCCCGAGGGACCCTCCCGAGGGCACGCCTGCCTCATGGGCGTTAGAAGCCCATCCACGCTCGGTTGCC-TCACGGCAAAGATGCGGACATTGGCCCTCCGAACCGCGAGGTGCGGTGGGCCTAAGTGTGCGGCCGTCGTACGTGGCCGGGAGCGGCGAGTGGTGGGCTAACTGCGCACGTCACCCCGAGCCCCGTGCCGACACAGGGCCTTGTTTGACCCCCTAACGAGGAGTATGCCGYAGCGGCT--CATGCTGCGCGGCACCTTCGGACC???????????????????????????????????????????????????????????????????????????????????????????????????????????????????????????????????????????????????????????????????????????????????????????????????????????????????????????????????????????????????????????????????????????????????????????????????????????????????????????????????????????????????????????????????????????????????????????????????????????????????????????????????????????????????????????????????????????????????????????????????????????????????????????????????????????????????????????????????????????????????????????????????????????????????????ATTTTCATAATG-AAAATGCTTTTGGTTCGACATAAT-----TTGTTCTGTTCAAAAACCCATAA-ACAGTACATGATGAAGCTCGAAGTTTGATTTTTTATTTGTTCTATAAA------AAAAGGGAAAGAATCCAGGGTTAGTGAGAATTAACTTAA---ATTTCGTTTTAATTAATTGAAAGAAA-----CTTTATCAGTATATTCTTAACATCGAGATCAAAAAAAA-TCCAATTCAAACAAGAAAAAAAA-------AGAGAG-TAAAGTGAAATTGTT--------------GGAAATTGGTAAAACTCTTTTGATTATAAGGTGGAATGGAAGTGAATCCTTAATATTTTATTTATAAGTA------TAAGGAAATCAGAAAAAA-----------------------------------------GGGATGTTGCTTTCCCTTTGACAAGGAATAAAGATCTCCAAAGTAATGTATAAACCTAAAGATTCTAAAAAGAAAATATAAAGGATTCCGAAACAAGAAAATACTTCGTTGAAATTATCTCAACAATGTAATTGGATCATTTTAATCTAAA-----------------------TATCTTTCTTAGAGATAAGACAAACAAAAGAGTTTATAGACAGCTCAAGAAATTTCTTCATAA----AGATTTTCCTTTGAACTTT-CTAAAAATTATTTAACTTGAGTCATGAGTCAAAATGATATTTTTTTC-TATAACGAAAAGGAAAAAGGAACTCTATTTGAATCATAGTCTAATTAATGATTTTTT-TAGCCCATTTTCCATT--------CTATAGATAAATTTAAATCATTTTTCTTGAGCCGTATGAGGTGAAAATTTCACATACGTTTCTAGGGAGG------CTTTTTT????????????????????????????????????????????????????????????????????????????????????????????????????????????????????????????????????????????????????????????????????????????????????????????????????????????????????????????????????????????????????????????????????????????????????????????????????????????????????????????????????????????????????????????????????????????????????????????????????????????????????????????????????????????????????????????????????????????????????????????????????????????????????????????????????????????????????????????????????????????????????????????????????????????????????????????????????????????????????????????????????????????????????????????????????????????????????????????????????????????????????????????????????????????????????????????????????????????????????????????????????????????????
>Carex_ludwigii_BG572
TCGTTGCCTTTCGAAAAACACGACCGTTGCACACGTGACAGAACGCT-GCCGGGGAGGCGCTCGCCGCCTCCTCGGCCC-CACCGGCCTCTTCCCTCCCGCCCTCTGGG-CGTGTTGGTCGCTGGTCGGAATACGGCGCGGGATGACGCCAAGGAACACGAGAAA-GCTAAGGCACCGGCGAGCCGCTCGAGGTCTGCGCCGGTTGCTGAGGCCAATGAAAAAAAAAA----TATGACTCTCGGCAACGGATATCTCGGCTCTCGCATCGATGAAGAACGTAGCGAAATGCGATACGTGGTGTGAATTGCAGAATCCCGTGAACCATCGAGTTTTTGAACGCAAGTTGCGCCCGAGGGACCCTCCCGAGGGCACGCCTGCCTCATGGGCGTTAGAAGCCCATCCACGCTCGGTTGCC-TCACGGCAAAGATGCGGACATTGGCCCTCCGAACCGCGAGGTGCGGTGGGCCTAAGTGTGCGGCCGTCGTACGTGGCCGGGAGCGGCGAGTGGTGGGCTAACTGCGCACGTCACCCCGAGCCCCGTGCCGACACAGGGCCTTGTTTGACCCCCTAACGAGGAGTATGCCGYAGCGGCT--CATGCTGCGCGGCACCTTCGGACC???????????????????????????????????????????????????????????????????????????????????????????????????????????????????????????????????????????????????????????????????????????????????????????????????????????????????????????????????????????????????????????????????????????????????????????????????????????????????????????????????????????????????????????????????????????????????????????????????????????????????????????????????????????????????????????????????????????????????????????????????????????????????????????????????????????????????????????????????????????????????????????????????????????????????????????????????????????????????????????????????????????????????????????????????????????????????????????????GTTCTATAAA------AAAAGGGAAAGAATCCAGGGTTAGTGAGAATTAACTTAA---ATTTCGTTTTAATTAATTGAAAGAAA-----CTTTATCAGTATATTCTTAACATCGAGATCAAAAAAAA-TCCAATTCAAACAAGAAAAAAAA-------AGAGAG-TAAAGTGAAATTGTT--------------GGAAATTGGTAAAACTCTTTTGATTATAAGGTGGAATGGAAGTGAATCCTTAATATTTTATTTATAAGTA------TAAGGAAATCAGAAAAAA-----------------------------------------GGGATGTTGCTTTCCCTTTGACAAGGAATAAAGATCTCCAAAGTAATGTATAAACCTAAAGATTCTAAAAAGAAAATATAAAGGATTCCGAAACAAGAAAATACTTCGTTGAAATTATCTCAACAATGTAATTGGATCATTTTAATCTAAA-----------------------TATCTTTCTTAGAGATAAGACAAACAAAAGAGTTTATAGACAGCTCAAGAAATTTCTTCATAA----AGATTTTCCTTTGAACTTT-CTAAAAATTATTTAACTTGAGTCATGAGTCAAAATGATATTTTTTTC-TATAACGAAAAGGAAAAAGGAACTCTATTTGAATCATAGTCTAATTAATGATTTTTT-TAGCCCATTTTCCATT--------CTATAGATAAATTTAAATCATTTTTCT????????????????????????????????????????????????????????????????????????????????????????????????????????????????????????????????????????????????????????????????????????????????????????????????????????????????????????????????????????????????????????????????????????????????????????????????????????????????????????????????????????????????????????????????????????????????????????????????????????????????????????????????????????????????????????????????????????????????????????????????????????????????????????????????????????????????????????????????????????????????????????????????????????????????????????????????????????????????????????????????????????????????????????????????????????????????????????????????????????????????????????????????????????????????????????????????????????????????????????????????????????????????????????????????????????????????????????????????????????
>Carex_multispiculata_53EMS12_1_
??????????????????????????????????????????????????????????????????????????????????????????????????????????????????????????????????????????????????????????????????????????????????????????????????????????????????????????????????????????????????????????????????????????????????????????????????????????????????????????????????????????????????????????????????????????????????????????????????????????????????????????????????????????????????????????????????????????????????????????????????????????????????????????????????????????????????????????????????????????????????????????????????????????????????????????????????????????????TTCTGGACTTGCTCTGCATGTCGGGCTCCCTGCACTTTTGGTGCGGCC-AACCGACAT-GGGGCTGTCTCTTCACTCTCCCTTCCGTTATTGAATTTGTCGGGTCGGGACGCTCGTGTTCGGTTGCCTGTGCGGTTCTACCCTCTTGTGGGTAGCGAAGTCGTCCCTCGTTGGATA--TTTGCTTGCCCTGCTGACATTCTGTTGTCGTTTGGGCAGCCGAAATGTTGGCGAAATCCCTGTGTTGGTGCGCGGGCGAATGCCCGGTTGCTATCGCTTGGATTTCTGCCGGCTCTCACGGATGCGGTGCCTAGTGCTAGCTCTGCGGGACTTTGCCCCGCAGACTTCGGGAGGTCCCATGCACGAATCACTGCTCTTATACGCCGTCT-GTCGTGTTGCCGGTGGCGACACGCAGATCGTGTTCTGTCGCGTCGTCGTTGGCGACACGGCA--GAACAGTGTGTCCGGAGCGTGCTCGCGTGCGTGGGGAATGCCTCTCCGTCCGTATGAGCAGCGATTTCCGGT-TTGCGTCGTGCGAAGGCCCGCCCGTCCGGGTTGGTGCCGGAGCTGATGCGCCGGCTCTCGTTTAAGACGTGC????TTTCGTAATG--AAATGCTTTTGGTTCGACATAAT-----TTGTTCTGTTCAAAAACCCATAATACAGTACATCATGAAGCTCGAAGTTTGATTTTTTATTTGTTCTATAAA------AAAAGGGAAAGAATCCAGGGTTAGTGAGAATTAACTTAA----TTTCGTTTTAATTAATTGAAAGAAA-----CTTTGTCAGTATATTCTTAACATCGAGATCAAAAAAAA-TCCAATTCAAACAAGAAAAAAAA---TAAAAGAGAG--AAAGTGAAATTGTT--------------GGAAATTGGTAAAACTCTTTTGATTATAAGGTGGAATGTAAGTGAATCCTTAATATTTTATTTATAAGTA------TAAGTAAATCAGAAAAA------------------------------------------GGGATGTTGCTTTCCCTTTGACAAGGAATAAAGATCTCCAAAGTAATGTATAAACCTAAAGATTCTAAAAAGAAAATAGAAAGGATTCCGGAACAAGAAAATACTTCGTTGAAATTATCTCAACAATGTAATTGGATCATTTTAATCTAAA-----------------------TATCTTTCTTTGAGATAAGACAAACAACAGAGTTTATAGACAGCTCAAGAAATTTCTTCATAA----AGATTTTCCTTTGAACTTT-CTCAAAATTATTTAACTTGAGTCATGAGTCAAAATGATATTTTTTTC-TATAACGAAAAGGAAAAAGGAACTCTATTTGAATCATAATCTAATTAATGATTTTTT-TAGCCCATTTTCCATT--------CTATAGATAAATTTAAATCATTTTTCTTGAGCCGTATGAGATGAAAATTTCACATACGTTTCTAGGGAGG------CTTTTTT?GATATTTCTTCTTTGCATTTATTGCGATTTTTTCTCTTAGATCATTCTAATTCGAATAGTATCATTATTTCAAAGAAATCGGTT------TCTATATTCTCAAAAGAAAATATAAGACTCTCTCGTTTCTTATATAATTCTTATGTATCAGAATATGAGTTTTTATTCCTGTTTTTTCGTAAAAAATCTTCTTGTTTACGATTAAGATCTTTTAGAAGCTTTCTTGAAAGAATTTACTTCTATGGAAAAATAGAACATTTTAGAATAGTGCATCATGTTTTTTTCAAAAAAACTTTATGGATCTTCACAGATCCTCTCATGCACTATTTTCGATATCAAGGTAAAGCTATTCTAGCATCAAA------AGGGACTGATTTTTTTATGAAGAAATTGAAATCTTATCTTGTCTATTTTTGGCAATATTATTTTCATTTTTGGTCTGAGCCTAATAGGTTTCATAGAAACCAATTCTCTTATTATTCGTTCTACTTTATCGGTTATTTTATAAGTGTAAAAATAAATTACTTGGTGGTAAGGAGTCAAATATTAGAGGATTCTATATTAATAGACAC------TCTTATTAAGAGATTTGATACTTTAGTTCCAGTCCTTCCTCTCATTAGATCATTGTCTAAAGCTTCACTTTGTACTGTAGTAGGACATCCTATTAGTAAGCCGATCTGGACAGATTTA--TCAGATTTTGATATTATTAGTCGATTTGGTCGAATATATAAGAATCTTTTT-CATTTTT-ATAGTGGATCTTCTAAAAAGAGAATTTTGTATCGAATGAAGTATATACTTCGAC
>Carex_multispiculata_56EMS12_1_
?????????????????????????????????????????????????????????????????????????????????????????????????????????????????????????????????????????????????????????????????????????????????????????????????????????????????????????????????????????????????????????????????????????????????????????????????????????????????????????????????????????????????????????????????????????????????????????????????????????????????????????????????????????????????????????????????????????????????????????????????????????????????????????????????????????????????????????????????????????????????????????????????????????????????????????????????????????????????????????????????????????????????????GGTGCGGCC-AACCGACATAGGGGCTGTCTCTTCACTCTCCCTTCCGTTATTGAATTTGTCGGGTCGGGACGCTCGTGTTCGGTTGCCTGTGCGGTTCTACCCTCTTGTGGGTAGCGAAGTCGTCCCTCGTTGGATA--TTTGCTTGCCCTGCTGACATTCTGTTGTCGTTTGGGCAGCCGAAATGTTGGCGAAATCCCTGTGTTGGTGCGCGGGCGAATGCCCGGTTGCTATCGCTTGGATTTCTGCCGGCTCTCACGGATGCGGTGCCTAGTGCTAGCTCTGCGGGACTTTGCCCCGCAGACTTCGGGAGGTCCCATGCACGAATCACTGCTCTTATACGCCGTCK-GTCGTGTTGCCGGTGGCGACACGCAGATCGTGTTCTGTCGCGTCGTCGTTGGCGACACGGCA--GAACAGTGTGTCCGGAGCGTGCTCGCGTGCGTGGGGAATGCCTCTCCGTCCGTATGAGCAGCGATTTCCGGT-TTGCGTCGTGCGAAGGCCCGCCCGTCCGGGTTGGTGCCGGAGCTGATGCGCCGGCTCTCGTTTAAGACGTGC??????????AATG-AAAATGCTTTTGGTTCGACATAAT-----TTGTTCTGTTCAAAAACCCATAATACAGTACATCATGAAGCTCGAAGTTTGATTTTTTATTTGTTCTATAAA------AAAAGGGAAAGAATCCAGGGTTAGTGAGAATTAACTTAA----TTTCGTTTTAATTAATTGAAAGAAA-----CTTTGTCAGTATATTCTTAACATCGAGATCAAAAAAAA-TCCAATTCAAACAAGAAAAAAAA---TAAAAGAGAG--AAAGTGAAATTGTT--------------GGAAATTGGTAAAACTCTTTTGATTATAAGGTGGAATGTAAGTGAATCCTTAATATTTTATTTATAAGTA------TAAGTAAATCAGAAAAA------------------------------------------GGGATGTTGCTTTCCCTTTGACAAGGAATAAAGATCTCCAAAGTAATGTATAAACCTAAAGATTCTAAAAAGAAAATAGAAAGGATTCCGGAACAAGAAAATACTTCGTTGAAATTATCTCAACAATGTAATTGGATCATTTTAATCTAAA-----------------------TATCTTTCTTTGAGATAAGACAAACAACAGAGTTTATAGACAGCTCAAGAAATTTCTTCATAA----AGATTTTCCTTTGAACTTT-CTCAAAATTATTTAACTTGAGTCATGAGTCAAAATGATATTTTTTTC-TATAACGAAAAGGAAAAAGGAACTCTATTTGAATCATAATCTAATTAATGATTTTTT-TAGCCCATTTTCCATT--------CTATAGATAAATTTAAATCATTTTTCTTGAGCCGTATGAGATGAAAATTTCACATACGTTTCTAGGGAGG------CTTTTTT??ATATTTCTTCTTTGCATTTATTGCGATTTTTTCTCTTAGATCATTCTAATTCGAATAGTATCATTATTTCAAAGAAATCGGTT------TCTATATTCTCAAAAGAAAATATAAGACTCTCTCGTTTCTTATATAATTCTTATGTATCAGAATATGAGTTTTTATTCCTGTTTTTTCGTAAAAAATCTTCTTGTTTACGATTAAGATCTTTTAGAAGCTTTCTTGAAAGAATTTACTTCTATGGAAAAATAGAACATTTTAGAATAGTGCATCATGTTTTTTTCAAAAAAACTTTATGGATCTTCACAGATCCTCTCATGCACTATTTTCGATATCAAGGTAAAGCTATTCTAGCATCAAA------AGGGACTGATTTTTTTATGAAGAAATTGAAATCTTATCTTGTCTATTTTTGGCAATATTATTTTCATTTTTGGTCTGAGCCTAATAGGTTTCATAGAAACCAATTCTCTTATTATTCGTTCTACTTTATCGGTTATTTTATAAGTGTAAAAATAAATTACTTGGTGGTAAGGAGTCAAATATTAGAGGATTCTATATTAATAGACAC------TCTTATTAAGAGATTTGATACTTTAGTTCCAGTCCTTCCTCTCATTAGATCATTGTCTAAAGCTTCACTTTGTACTGTAGTAGGACATCCTATTAGTAAGCCGATCTGGACAGATTTA--TCAGATTTTGATATTATTAGTCGATTTGGTCGAATATATAAGAATCTTTTT-CATTTTT-ATAGTGGATCTTCTAAAAAGAGAATTTTGTATCGAATGAAGTATATACTTCGAC
>Carex_multispiculata_66EMS12
???????????????????????????????????????????????????????????????????????????????????????????????????????????????????????????????????????????????????????????????????????????????????????????????GGCGTGCGCCGGTYGCCGAGGCCAACGAAA---GAAAAA--TACGACTCTCGGCAACGGATATCTCGGCTCTCGCATCGATGAAGAACGTAGCGAAATGCGATACGTGGTGTGAATTGCAGAATCCCGTGAACCATCGAGTCTTTGAACGCAAGTTGCGCCCGAGGGACCCTCCCGAGGGCACGCCTGCCTCACGGGCGTTAGAAGCCCATCCACGCTCGGCTGCC-TCACGGCAGAGATGCGGACATTGGCCCTCCGAACCGCGAGGCGCGGTGGGCCCAAGTGTGCGGCCGTCGTACGTGGCCGGGAGCGGCGAGTGGTGGGCT-ACTGCGCACGTCACCCCGAGCCCCGTACCGACGCAGGGCCCTGTTCGACCCCCTAACGAGGAGCAGCCGC-CGCGGCT--CGCGCCGCGCGGCGCCTTCGGACC???????????????????????????????????????GGTGCGGCC-AACCGACATAGGGGCTGTCTCTTCACTCTCCCTTCCGTTATTGAATTTGTCGGGTCGGGACGCTCGTGTTCGGTTGCCTGTGCGGTTCTACCCTCTTGTGGGTAGCGAAGTCGTCCCTCGTTGGATA--TTTGCTTGCCCTGCTGACATTCTGTTGTCGTTTGGGCAGCCGAAATGTTGGCGAAATCCCTGTGTTGGTGCGCGGGCGAATGCCCGGTTGCTATCGCTTGGATTTCTGCCGGCTCTCACGGATGCGGTGCCTAGTGCTAGCTCTGCGGGACTTTGCCCCGCAGACTTCGGGAGGTCCCATGCACGAATCACTGCTCTTATACGCCGTCT-GTCGTGTTGCCGGTGGCGACACGCAGATCGTGTTCTGTCGCGTCGTCGTTGGCGACACGGCA--GAACAGTGTGTCCGGAGCGTGCTCGCGTGCGTGGGGAATGCCTCTCCGTCCGTATGAGCAGCGATTTCCGGT-TTGCGTCGTGCGAAGGCCCGCCCGTCCGGGTTGGTGCCGGAGCTGATGCGCCGGCTCTCGTTTAAGACGTGC???TTTTCGTAATG-AAAATGCTTTTGGTTCGACATAAT-----TTGTTCTGTTCAAAAACCCATAATACAGTACATCATGAAGCTCGAAGTTTGATTTTTTATTTGTTCTATAAA------AAAAGGGAAAGAATCCAGGGTTAGTGAGAATTAACTTAA----TTTCGTTTTAATTAATTGAAAGAAA-----CTTTGTCAGTATATTCTTAACATCGAGATCAAAAAAAA-TCCAATTCAAACAAGAAAAAAAA---TAAAAGAGAG--AAAGTGAAATTGTT--------------GGAAATTGGTAAAACTCTTTTGATTATAAGGTGGAATGTAAGTGAATCCTTAATATTTTATTTATAAGTA------TAAGTAAATCAGAAAAA------------------------------------------GGGATGTTGCTTTCCCTTTGACAAGGAATAAAGATCTCCAAAGTAATGTATAAACCTAAAGATTCTAAAAAGAAAATAGAAAGGATTCCGGAACAAGAAAATACTTCGTTGAAATTATCTCAACAATGTAATTGGATCATTTTAATCTAAA-----------------------TATCTTTCTTTGAGATAAGACAAACAACAGAGTTTATAGACAGCTCAAGAAATTTCTTCATAA----AGATTTTCCTTTGAACTTT-CTCAAAATTATTTAACTTGAGTCATGAGTCAAAATGATATTTTTTTC-TATAACGAAAAGGAAAAAGGAACTCTATTTGAATCATAATCTAATTAATGATTTTTT-TAGCCCATTTTCCATT--------CTATAGATAAATTTAAATCATTTTTCTTGAGCCGTATGAGATGAAAATTTCACATACGTTTCTAGGGAGG------CTTTTTTAGATATTTCTTCTTTGCATTTATTGCGATTTTTTCTCTTAGATCATTCTAATTCGAATAGTATCATTATTTCAAAGAAATCGGTT------TCTATATTCTCAAAAGAAAATATAAGACTCTCTCGTTTCTTATATAATTCTTATGTATCAGAATATGAGTTTTTATTCCTGTTTTTTCGTAAAAAATCTTCTTGTTTACGATTAAGATCTTTTAGAAGCTTTCTTGAAAGAATTTACTTCTATGGAAAAATAGAACATTTTAGAATAGTGCATCATGTTTTTTTCAAAAAAACTTTATGGATCTTCACAGATCCTCTCATGCACTATTTTCGATATCAAGGTAAAGCTATTCTAGCATCAAA------AGGGACTGATTTTTTTATGAAGAAATTGAAATCTTATCTTGTCTATTTTTGGCAATATTATTTTCATTTTTGGTCTGAGCCTAATAGGTTTCATAGAAACCAATTCTCTTATTATTCGTTCTACTTTATCGGTTATTTTATAAGTGTAAAAATAAATTACTTGGTGGTAAGGAGTCAAATATTAGAGGATTCTATATTAATAGACAC------TCTTATTAAGAGATTTGATACTTTAGTTCCAGTCCTTCCTCTCATTAGATCATTGTCTAAAGCTTCACTTTGTACTGTAGTAGGACATCCTATTAGTAAGCCGATCTGGACAGATTTA--TCAGATTATGATATTATTAGTCGATTTGGTCGAATATATAAGAATCTTTTT-CATTTTT-ATAGTGGATCTTCTAAAAAGAGAATTTTGTATCGAATGAAGTATATACTTCGAC
>Carex_multispiculata_67EMS12
????????????????????????????????????????????????????????????????????????????????????????????????????????????????????????????????????????????????????????????????????????????????????????????????????????????????????????????????????????????????????????????????????????????????????????????????????????????????????????????????????????????????????????????????????????????????????????????????????????????????????????????????????????????????????????????????????????????????????????????????????????????????????????????????????????????????????????????????????????????????????????????????????????????????????????????????????????????????????????????????????????????????????????GCGGCC-AACCGACATAGGGGCTGTCTCTTCACTCTCCCTTCCGTTATTGAATTTGTCGGGTCGGGACGCTCGTGTTCGGTTGCCTGTGCGGTTCTACCCTCTTGTGGGTAGCGAAGTCGTCCCTCGTTGGATA--TTTGCTTGCCCTGCTGACATTCTGTTGTCGTTTGGGCAGCCGAAATGTTGGCGAAATCCCTGTGTTGGTGCGCGGGCGAATGCCCGGTTGCTATCGCTTGGATTTCTGCCGGCTCTCACGGATGCGGTGCCTAGTGCTAGCTCTGCGGGACTTTGCCCCGCAGACTTCGGGAGGTCCCATGCACGAATCACTGCTCTTATACGCCGTCT-GTCGTGTTGCCGGTGGCGACACGCAGATCGTGTTCTGTCGCGTCGTCGTTGGCGACACGGCA--GAACAGTGTGTCCGGAGCGTGCTCGCGTGCGTGGGGAATGCCTCTCCGTCCGTATGAGCAGCGATTTCCGGT-TTGCGTCGTGCGAAGGCCCGCCCGTCCGGGTTGGTGCCGGAGCTGATGCGCCGGCTCTCGTTTAAGACGTGCCCATTTTCGTAATG-AAAATGCTTTTGGTTCGACATAAT-----TTGTTCTGTTCAAAAACCCATAATACAGTACATCATGAAGCTCGAAGTTTGATTTTTTATTTGTTCTATAAA------AAAAGGGAAAGAATCCAGGGTTAGTGAGAATTAACTTAA----TTTCGTTTTAATTAATTGAAAGAAA-----CTTTGTCAGTATATTCTTAACATCGAGATCAAAAAAAA-TCCAATTCAAACAAGAAAAAAAA---TAAAAGAGAG--AAAGTGAAATTGTT--------------GGAAATTGGTAAAACT---TTGATTATAAGGTGGAATGTAAGTGAATCCTTAATATTTTATTTATAAGTA------TAAGTAAATCAGAAAAA------------------------------------------GGGATGTTGCTTTCCCTTTGACAAGGAATAAAGATCTCCAAAGTAATGTATAAACCTAAAGATTCTAAAAAGAAAATAGAAAGGATTCCGGAACAAGAAAATACTTCGTTGAAATTATCTCAACAATGTAATTGGATCATTTTAATCTAAA-----------------------TATCTTTCTTTGAGATAAGACAAACAACAGAGTTTATAGACAGCTCAAGAAATTTCTTCATAA----AGATTTTCCTTTGAACTTT-CTCAAAATTATTTAACTTGAGTCATGAGTCAAAATGATATTTTTTTC-TATAACGAAAAGGAAAAAGGAACTCTATTTGAATCATAATCTAATTAATGATTTTTT-TAGCCCATTTTCCATT--------CTATAGATAAATTTAAATCATTTTTCTTGAGCCGTATGAGATGAAAATTTCACATACGTTTCTAGGGAGG------CTTTTTT??ATATTTCTTCTTTGCATTTATTGCGATTTTTTCTCTTAGATCATTCTAATTCGAATAGTATCATTATTTCAAAGAAATCGGTT------TCTATATTCTCAAAAGAAAATATAAGACTCTCTCGTTTCTTATATAATTCTTATGTATCAGAATATGAGTTTTTATTCCTGTTTTTTCGTAAAAAATCTTCTTGTTTACGATTAAGATCTTTTAGAAGCTTTCTTGAAAGAATTTACTTCTATGGAAAAATAGAACATTTTAGAATAGTGCATCATGTTTTTTTCAAAAAAACTTTATGGATCTTCACAGATCCTCTCATGCACTATTTTCGATATCAAGGTAAAGCTATTCTAGCATCAAA------AGGGACTGATTTTTTTATGAAGAAATTGAAATCTTATCTTGTCTATTTTTGGCAATATTATTTTCATTTTTGGTCTGAGCCTAATAGGTTTCATAGAAACCAATTCTCTTATTATTCGTTCTACTTTATCGGTTATTTTATAAGTGTAAAAATAAATTACTTGGTGGTAAGGAGTCAAATACTAGAGGATTCTATATTAATAGACAC------TCTTATTAAGAGATTTGATACTTTAGTTCCAGTCCTTCCTCTCATTAGATCATTGTCTAAAGCTTCACTTTGTACTGTAGTAGGACATCCTATTAGTAAGCCGATCTGGACAGATTTA--TCAGATTATGATATTATTAGTCGATTTGGTCGAATATATAAGAATCTTTTT-CATTTTTTATAGTGGATCTTCTAAAAAGAGAATTTTGTATCGAATGAAGTATATACTTCGAC
>Carex_multispiculata_68EMS12
??????????????????????????????????????????????????????????????????????????????????????????????????????????????????????????????????????????????????????????????????????????????????????????????????????????????????????????????????????????????????????????????????????????????????????????????????????????????????????????????????????????????????????????????????????????????????????????????????????????????????????????????????????????????????????????????????????????????????????????????????????????????????????????????????????????????????????????????????????????????????????????????????????????????????????????????????????????????TTCTGGACTTGCTCTGCATGTCGGGCTCCCTGCACTTTTGGTGCGGCC-AACCGACAT-GGGGCTGTCTCTTCACTCTCCCTTCCGTTATTGAATTTGTCGGGTCGGGACGCTCGTGTTCGGTTGCCTGTGCGGTTCTACCCTCTTGTGGGTAGCGAAGTCGTCCCTCGTTGGATA--TTTGCTTGCCCTGCTGACATTCTGTTGTCGTTTGGGCAGCCGAAATGTTGGCGAAATCCCTGTGTTGGTGCGCGGGCGAATGCCCGGTTGCTATCGCTTGGATTTCTGCCGGCTCTCACGGATGCGGTGCCTAGTGCTAGCTCTGCGGGACTTTGCCCCGCAGACTTCGGGAGGTCCCATGCACGAATCACTGCTCTTATACGCCGTCT-GTCGTGTTGCCGGTGGCGACACGCAGATCGTGTTCTGTCGCGTCGTCGTTGGCGACACGGCA--GAACAGTGTGTCCGGAGCGTGCTCGCGTGCGTGGGGAATGCCTCTCCGTCCGTATGAGCAGCGATTTCCGGT-TTGCGTCGTGCGAAGGCCCGCCCGTCCGGGTTGGTGCCGGAGCTGATGCGCCGGCTCTCGTTTAAGACGTGC??ATTTTCGTAATG-AAAATGCTTTTGGTTCGACATAAT-----TTGTTCTGTTCAAAAACCCATAATACAGTACATCATGAAGCTCGAAGTTTGATTTTTTATTTGTTCTATAAA------AAAAGGGAAAGAATCCAGGGTTAGTGAGAATTAACTTAA----TTTCGTTTTAATTAATTGAAAGAAA-----CTTTGTCAGTATATTCTTAACATCGAGATCAAAAAAAA-TCCAATTCAAACAAGAAAAAAAA---TAAAAGAGAG--AAAGTGAAATTGTT--------------GGAAATTGGTAAAACT---TTGATTATAAGGTGGAATGTAAGTGAATCCTTAATATTTTATTTATAAGTA------TAAGTAAATCAGAAAAA------------------------------------------GGGATGTTGCTTTCCCTTTGACAAGGAATAAAGATCTCCAAAGTAATGTATAAACCTAAAGATTCTAAAAAGAAAATAGAAAGGATTCCGGAACAAGAAAATACTTCGTTGAAATTATCTCAACAATGTAATTGGATCATTTTAATCTAAA-----------------------TATCTTTCTTTGAGATAAGACAAACAACAGAGTTTATAGACAGCTCAAGAAATTTCTTCATAA----AGATTTTCCTTTGAACTTT-CTCAAAATTATTTAACTTGAGTCATGAGTCAAAATGATATTTTTTTC-TATAACGAAAAGGAAAAAGGAACTCTATTTGAATCATAATCTAATTAATGATTTTTT-TAGCCCATTTTCCATT--------CTATAGATAAATTTAAATCATTTTTCTTGAGCCGTATGAGATGAAAATTTCACATACGTTTCTAGGGAGG------CTTTTTTAGATATTTCTTCTTTGCATTTATTGCGATTTTTTCTCTTAGATCATTCTAATTCGAATAGTATCATTATTTCAAAGAAATCGGTT------TCTATATTCTCAAAAGAAAATATAAGACTCTCTCGTTTCTTATATAATTCTTATGTATCAGAATATGAGTTTTTATTCCTGTTTTTTCGTAAAAAATCTTCTTGTTTACGATTAAGATCTTTTAGAAGCTTTCTTGAAAGAATTTACTTCTATGGAAAAATAGAACATTTTAGAATAGTGCATCATGTTTTTTTCAAAAAAACTTTATGGATCTTCACAGATCCTCTCATGCACTATTTTCGATATCAAGGTAAAGCTATTCTAGCATCAAA------AGGGACTGATTTTTTTATGAAGAAATTGAAATCTTATCTTGTCTATTTTTGGCAATATTATTTTCATTTTTGGTCTGAGCCTAATAGGTTTCATAGAAACCAATTCTCTTATTATTCGTTCTACTTTATCGGTTATTTTATAAGTGTAAAAATAAATTACTTGGTGGTAAGGAGTCAAATACTAGAGGATTCTATATTAATAGACAC------TCTTATTAAGAGATTTGATACTTTAGTTCCAGTCCTTCCTCTCATTAGATCATTGTCTAAAGCTTCACTTTGTACTGTAGTAGGACATCCTATTAGTAAGCCGATCTGGACAGATTTA--TCAGATTATGATATTATTAGTCGATTTGGTCGAATATATAAGAATCTTTTT-CATTTTT-ATAGTGGATCTTCTAAAAAGAGAATTTTGTATCGAATGAAGTATATACTTCGAC
>Carex_multispiculata_129SMB10
??????????????????????????????????????????????????????????????????????????????????????????????????????????????????????????????????????????????????????????????????????????????????????????????????????????????????????????????????????????????????????????????????????????????????????????????????????????????????????????????????????????????????????????????????????????????????????????????????????????????????????????????????????????????????????????????????????????????????????????????????????????????????????????????????????????????????????????????????????????????????????????????????????????????????????????????????????????????TTCTGGACTTGCTCTGCATGTCGGGCTCCCTGCACTTTTGGTGCGGCC-AACCGACAT-GGGGCTGTCTCTTCACTCTCCCTTCCGTTATTGAATTTGTCGGGTCGGGACGCTCGTGTTCGGTTGCCTGTGCGGTTCTACCCTCTTGTGGGTAGCGAAGTCGTCCCTCGTTGGATA--TTTGCTTGCCCTGCTGACATTCTGTTGTCGTTTGGGCAGCCGAAATGTTGGCGAAATCCCTGTGTTGGTGCGCGGGCGAATGCCCGGTTGCTATCGCTTGGATTTCTGCCGGCTCTCACGGATGCGGTGCCTAGTGCTAGCTCTGCGGGACTTTGCCCCGCAGACTTCGGGAGGTCCCATGCACGAATCACTGCTCTTATACGCCGTCT-GTCGTGTTGCCGGTGGCGACACGCAGATCGTGTTCTGTCGCGTCGTCGTTGGCGACACGGCA--GAACAGTGTGTCCGGAGCGTGCTCGCGTGCGTGGGGAATGCCTCTCCGTCCGTATGAGCAGCGATTTCCGGT-TTGCGTCGTGCGAAGGCCCGCCCGTCCGGGTTGGTGCCGGAGCTGATGCGCCGGCTCTCGTTTAAGACGTGCCCATTTTCGTAATG--AAATGCTTTTGGTTCGACATAAT-----TTGTTCTGTTCAAAAACCCATAATACAGTACATCATGAAGCTCGAAGTTTGATTTTTTATTTGTTCTATAAA------AAAAGGGAAAGAATCCAGGGTTAGTGAGAATTAACTTAA----TTTCGTTTTAATTAATTGAAAGAAA-----CTTTGTCAGTATATTCTTAACATCGAGATCAAAAAAAA-TCCAATTCAAACAAGAAAAAAAA---TAAAAGAGAG--AAAGTGAAATTGTT--------------GGAAATTGGTAAAACTCTTTTGATTATAAGGTGGAATGTAAGTGAATCCTTAATATTTTATTTATAAGTA------TAAGTAAATCAGAAAAA------------------------------------------GGGATGTTGCTTTCCCTTTGACAAGGAATAAAGATCTCCAAAGTAATGTATAAACCTAAAGATTCTAAAAAGAAAATAGAAAGGATTCCGGAACAAGAAAATACTTCGTTGAAATTATCTCAACAATGTAATTGGATCATTTTAATCTAAA-----------------------TATCTTTCTTTGAGATAAGACAAACAACAGAGTTTATAGACAGCTCAAGAAATTTCTTCATAA----AGATTTTCCTTTGAACTTT-CTCAAAATTATTTAACTTGAGTCATGAGTCAAAATGATATTTTTTTC-TATAACGAAAAGGAAAAAGGAACTCTATTTGAATCATAATCTAATTAATGATTTTTT-TAGCCCATTTTCCATT--------CTATAGATAAATTTAAATCATTTTTCTTGAGCCGTATGAGATGAAAATTTCACATACGTTTCTAGGGAGG------CTTTTTT??????TTCTTCTTTGCATTTATTGCGATTTTTTCTCTTAGATCATTCTAATTCGAATAGTATCATTATTTCAAAGAAATCGGTT------TCTATATTCTCAAAAGAAAATATAAGACTCTCTCGTTTCTTATATAATTCTTATGTATCAGAATATGAGTTTTTATTCCTGTTTTTTCGTAAAAAATCTTCTTGTTTACGATTAAGATCTTTTAGAAGCTTTCTTGAAAGAATTTACTTCTATGGAAAAATAGAACATTTTAGAATAGTGCATCATGTTTTTTTCAAAAAAACTTTATGGATCTTCACAGATCCTCTCATGCACTATTTTCGATATCAAGGTAAAGCTATTCTAGCATCAAA------AGGGACTGATTTTTTTATGAAGAAATTGAAATCTTATCTTGTCTATTTTTGGCAATATTATTTTCATTTTTGGTCTGAGCCTAATAGGTTTCATAGAAACCAATTCTCTTATTATTCGTTCTACTTTATCGGTTATTTTATAAGTGTAAAAATAAATTACTTGGTGGTAAGGAGTCAAATACTAGAGGATTCTATATTAATAGACAC------TCTTATTAAGAGATTTGATACTTTAGTTCCAGTCCTTCCTCTCATTAGATCATTGTCTAAAGCTTCACTTTGTACTGTAGTAGGACATCCTATTAGTAAGCCGATCTGGACAGATTTTATTCAGATTATGATATTATTAGTCGATTTGGTCGAATATATAAGAATCTTTTT-CATTTTTTATAGTGGATCTTCTAAAAAGAGAATTTTGTATCGAATGAAGTATATACTTCGAC
>Carex_multispiculata_BG_Af473
CCGTTGCCTTTCGAAAAACACGACCGTTGCACGCGTGACAGAATGCT-GCCGGGGAGGCGCCCGCCGCCTCCCCGGCCCACACCGGCCTCTTCCCTCTCGCCCTCCGGG-CGCGTCGGTCGCTGGCCGGAATACGGCGCGGGATGACGCCAAGGAACACGAGAAA-GCCGAGGCACCGGCGTGCGC--------------CGGTTGCCGAGGCCAACGAAA---GAAAAA--TACGACTCTCGGCAACGGATATCTCGGCTCTCGCATCGATGAAGAACGTAGCGAAATGCGATACGTGGTGTGAATTGCAGAATCCCGTGAACCATCGAGTCTTTGAACGCAAGTTGCGCCCGAGGGACCCTCCCGAGGGCACGCCTGCCTCATGGGCGTTAGAAGCCCATCCACGCTCGGCTGCC-TCACGGCAGAGATGCGGACATTGGCCCTCCGAACCGCGAGGTGCGGTGGGCCCAAGTGTGCGGCCGTCGTACGTGGCCGGGAGCGGCGAGTGGTGGGCT-ACTGCGCACGTCACCCCGAGCCCCGTACCGACGCAGGGCCCTGTTCGACCCCCTAACGAGGAGCACGCCGCCGCGGCC--CGCGCCGCGCGGCGCCTTCGGACC?????????????????????????????????????????????????????????????????????????????????????????????????????????????????????????????????????????????????????????????????????????????????????????????????????????????????????????????????????????????????????????????????????????????????????????????????????????????????????????????????????????????????????????????????????????????????????????????????????????????????????????????????????????????????????????????????????????????????????????????????????????????????????????????????????????????????????????????????????????????????????????????????????????????????????CCATTTTCGTAATG-AAAATGCTTTTGGTTCGACATAAT-----TTGTTCTGTTCAAAAACCCATAATACAGTACATCATGAAGCTCGAAGTTTGATTTTTTATTTGTTCTATAAA------AAAAGGGAAAGAATCCAGGGTTAGTGAGAATTAACTTAA----TTTCGTTTTAATTAATTGAAAGAAA-----CTTTGTCAGTATATTCTTAACATCGAGATCAAAAAAAA-TCCAATTCAAACAAGAAAAAAAA---TAAAAGAGAG--AAAGTGAAATTGTT--------------GGAAATTGGTAAAACTCTTTTGATTATAAGGTGGAATGTAAGTGAATCCTTAATATTTTATTTATAAGTA------TAAGTAAATCAGAAAAA------------------------------------------GGGATGTTGCTTTCCCTTTGACAAGGAATAAAGATCTCCAAAGTAATGTATAAACCTAAAGATTCTAAAAAGAAAATAGAAAGGATTCCGGAACAAGAAAATACTTCGTTGAAATTATCTCAACAATGTAATTGGATCATTTTAATCTAAA-----------------------TATCTTTCTTTGAGATAAGACAAACAACAGAGTTTATAGACAGCTCAAGAAATTTCTTCATAA----AGATTTTCCTTTGAACTTT-CTCAAAATTATTTAACTTGAGTCATGAGTCAAAATGATATTTTTTTC-TATAACGAAAAGGAAAAAGGAACTCTATTTGAATCATAATCTAATTAATGATTTTTT-TAGCCCATTTTCCATT--------CTATAGATAAATTTAAATCATTTTTCTTGAGCCGTATGAGATGAAAATTTCACATACGTTTCTAGGGAGG------CTTTTTT????????????????????????????????????????????????????????????????????????????????????????????????????????????????????????????????????????????????????????????????????????????????????????????????????????????????????????????????????????????????????????????????????????????????????????????????????????????????????????????????????????????????????????????????????????????????????????????????????????????????????????????????????????????????????????????????????????????????????????????????????????????????????????????????????????????????????????????????????????????????????????????????????????????????????????????????????????????????????????????????????????????????????????????????????????????????????????????????????????????????????????????????????????????????????????????????????????????????????????????????????????????????
>Carex_parvirufa_77EMS12
TCGTTGCCTTTCGAAAAACACGACCGTTGCACACGTGACAGAACGCT-GCCGGGGAGGCGCTCGCCGCCTCCTCGGCCC-CACCGGCCTCTTCCCTCCCGCCCTCTGGG-CGCGTTGGTCGTTGGTCGGAATACGGCGCGGGATGACGCCAAGGAACACGAGAAA-GCTGAGGCACCGGCGAGCCGCTCGAGGTTTGTGCCGGTTGCTGAGGCCAATGAAAAAAAAAA----TATGACTCTCGGCAACGGATATCTCGGCTCTCGCATCGATGAAGAACGTAGCGAAATGCGATACGTGGTGTGAATTGCAGAATCCCGTGAACCATCGAGTTTTTGAACGCAAGTTGCGCCCGAGGGACCCTCCCGAGGGCACGCCTGCCTCATGGGCGTTAGAAGCCCATCCACGCTCGGTTGCC-TCACGGCAAAGATGCGGACATTGGCCCTCCGAACCGCGAGGTGCGGTGGGCCTAAGTGTGCGGCCGTCGTACGTGGCCGGGAGCGGCGAGTGGTGGGCTAACTGCGCACGTCACCCCGAGCCCCGTGCCGACACAGGGCCTTGTTTGACCCCCTAACGAGGAGTATGCCGCA????????????????????????????????TTCTGGACTTGCTCTGCAYGTCGGGCTCCCTGCACTTTTGGTGCGGCC-AACCGACAT-GGGGCTGTCTCTTCACTCTCCCTCCCGTCATTGAATTTGTCGGGTTGGGACGCTTGTGATCGGTTGCCTGTGCGGTTCTACCCTCTTGTGGGTAGCGAAGTCGTCCCTCGATTGATATATTTGCTTGCCCTGCTGACATTTTGTTGTCGTTTGGGCAGCCGAAATGTTGGCGAAATCCTTGTGTTGGTGCGCGGTTGAATGCCTTGTTGCTATCGCTTGGATTTCTGTCGGCTCTCATGGATGCGGTGCCTAGTGCCAGCTCTGCGGGACTTTGCCCCGCAGACTTCGGGAGGTCCCATGTACGAATCATTGCTCTTATACGCCGTCT-GTCGTGTTGCCGGTGGCGACACGCAGATCGTGTTCTGTTGTGTTGTCGTTGGCGACACATCA--GAGCAGTGTGTCCGGAGCGTGATCACGTGCACGTGGAATGCCTCTCCGTTCGTATGAGCAGCGATTTCCGGTTTTGCGTCATGCGAAGGCCCGCCCGTCCGGGTTGGTGCTGGAGCTGACGTGCCGGCTCTCGTTTAAGACGTGC???????????????????????????????????????????????????????????????????????????????????????????????????????????????????????????????????????????????????????????????????????????????????????????????????????????????????????????????????????????????????????????????????????????????????????????????????????????????????????????????????????????????????????????????????????????????????????????????????????????????????????????????????????????????????????????????????????????????????????????????????????????????????????????????????????????????????????????????????????????????????????????????????????????????????????????????????????????????????????????????????????????????????????????????????????????????????????????????????????????????????????????????????????????????????????????????????????????????????????????????????????????????????????????????????????????????????????????????????????????????????????????????????????????????ATATTTCTTCTTTGCATTTATTGCGATTTTTTCTCTTCGATCATTCTAATTCGAATAGTATCATTATTTCAAAGAAATTGGTT------TCTATATTCTCAAAAGAAAATATAAGACTCTCTCGTTTCTTATATAATTCTTATGTATCAGAATATGAGTTTTTATTCCTGTTTTTTCGTAAAAAATCTTCTTGTTTACGATTAAGATCTTTTATAAACTTTCTTGAAAGAATTTACTTCTATGGAAAAATAGAACATTTTAGAATAGTGCATCATGTTTTTTTGAAAAAAACTTTATGGATCTTCACAGATCCTCTCATGCACTATTTTCGATATCAAGGTAAAGCTATTCTAGCATCAAA------AGGGACTGATTTTTTTATGAAGAAATTGAAATCTTACCTTATCTATTTTTGGCAATATTATTTTCATTTTTGGTCTGAGCCTAATAGGTTTCATAGAAACCAATTCTCTTATTATTCGTTCTACTTTATCGGTTATCTTATAAGTGTAAAAATAAATTACTTGGTGATAAGGAGTCAAATACTAGAGGATTCTATATTAATAGATAC------TCTTATTAAGAGATTTGATACTTTAGTTCCAGTCCTTCCTCTCATTAGATCTTTGTCTAAAGCTTCACTTTGTACTGTAGTAGGACATCCTATTAGTAAGCCGATCTGGACAGATTTA--TCAGATTATGATATTATTAGTCGATTTGGTCGAATATATAAAAATATTTTT-CATTTTT-ATAGTGGATCTTCTAAAAAGAGAATTTTGTATCGAATGAAGTATATACTTCGAC
>Carex_parvirufa_94ML08
TCGTTGCCTTTCGAAAAACACGACCGTTGCACACGTGACAGAACGCT-GCCGGGGAGGCGCTCGCCGCCTCCTCGGCCC-CACCGGCCTCTTCCCTCCCGCCCTCTGGG-CGCGTTGGTCGTTGGTCGGAATACGGCGCGGGATGACGCCAAGGAACACGAGAAA-GCTGAGGCACCGGCGAGCCGCTCGAGGTTTGCGCCGGTTGCTGAGGCCAATGAAAAAAAAAA----TATGACTCTCGGCAACGGATATCTCGGCTCTCGCATCGATGAAGAACGTAGCGAAATGCGATACGTGGTGTGAATTGCAGAATCCCGTGAACCATCGAGTTTTTGAACGCAAGTTGCGCCCGAGGGACCCTCCCGAGGGCACGCCTGCCTCATGGGCGTTAGAAGCCCATCCACGCTCGGTTGCC-TCACGGCAAAGATGCGGACATTGGCCCTCCGAACCGCGAGGTGCGGTGGGCCTAAGTGTGCGGCCGTCGTACGTGGCCGGGAGCGGCGAGTGGTGGGCTAACTGCGCACGTCACCCCGAGCCCCGTGCCGACACAGGGCCTTGTTTGACCCCCTAACGAGGAGTATGCCGCAGCGGCT--CGTGCTGCGCGGCACCTTCGGACC?????????????????????????????????????????????????????????????????????????????????????????????????????????????????????????????????????????????????????????????????????????????????????????????????????????????????????????????????????????????????????????????????????????????????????????????????????????????????????????????????????????????????????????????????????????????????????????????????????????????????????????????????????????????????????????????????????????????????????????????????????????????????????????????????????????????????????????????????????????????????????????????????????????????????????CCATTTTCGTAATG-AAAATGCTTTTGGTTCGACATAAT-----TTGTTCTGTTCAAAAACCCATAA-ACAGTACATGATGAAGCTCGAAGTTTGATTTTTTATTTGTTCTATAAA-AAAAAAAAAGGGAAAGAATCCAGGGTTAGTGAAAATTAACTTACTTAATTTCGTTTTAATTAATTTAAA-AAA-----CTTTGTCAGTATATTCTTAACATCGAGATCAAAAAAAA-TCCAATTCAAATAAGAAAAAAAA------AAGAGAG--AAAGTGAAATTGTT--------------GGAAATTGGTAAAACTCTTTTGATTATAAGGTGGAATGGAAGTGAATCCTTAATATTTTATTTATAAGTA------TAAGGAAATCAGAAAAAA-----------------------------------------GGGATGTTGCTTTCCCTTTGACAAGGAATAAAGATCTCCAAAGTAATGTATAAACCTAAAGATTCTAAAAAGAAAATATAAAGGATTCCGAAACAAGAAAATACTTCGTTGAAATTATCTCAACAATGTAATTGGATCATTTTAATCTAAA-----------------------TATCTTTCTTAGAGATAAGACAAACAAAAGAGTTTATAGACAGCTCAAGAAATTTCTTCATAA----AGATTTTCCTTTGAACTTT-CTCAAAATTATTTAACTTGAGTCATGAGTCAAAATGATATTTTTTTC-TATAACGAAAAGGAAAAAGGAACTCTATTTGAATCATAGTCTAATTAATGATTTTTT-TAGCCCATTTTCCATT--------CTATAGATAAATTTAAATCATTTTTCTTGAGCCGTATGAGGTGAAAATTTCACATACGTTTCTAGGGAGG------CTT????????????????????????????????????????????????????????????????????????????????????????????????????????????????????????????????????????????????????????????????????????????????????????????????????????????????????????????????????????????????????????????????????????????????????????????????????????????????????????????????????????????????????????????????????????????????????????????????????????????????????????????????????????????????????????????????????????????????????????????????????????????????????????????????????????????????????????????????????????????????????????????????????????????????????????????????????????????????????????????????????????????????????????????????????????????????????????????????????????????????????????????????????????????????????????????????????????????????????????????????????????????????????
>Carex_parvirufa_101ML08
TCGTTGCCTTTCGAAAAACACGACCGTTGCACACGTGACAGAACGCT-GCCGGGGAGGCGCTCGCCGCCTCCTCGGCCC-CACCGGCCTCTTCCCTCCCGCCCTCTGGG-CGCGTTGGTCGTTGGTCGGAATACGGCGCGGGATGACGCCAAGGAACACGAGAAA-GCTGAGGCACCGGCGAGCCGCTCGAGGTTTGCGCCGGTTGCTGAGGCCAATGAAA-AAAAAA----TATGACTCTCGGCAACGGATATCTCGGCTCTCGCATCGATGAAGAACGTAGCGAAATGCGATACGTGGTGTGAATTGCAGAATCCCGTGAACCATCGAGTTTTTGAACGCAAGTTGCGCCCGAGGGACCCTCCCGAGGGCACGCCTGCCTCATGGGCGTTAGAAGCCCATCCACGCTCGGTTGCC-TCACGGCAAAGATGCGGACATTGGCCCTCCGAACCGCGAGGTGCGGTGGGCCTAAGTGTGCGGCCGTCGTACGTGGCCGGGAGCGGCGAGTGGTGGGCTAACTGCGCACGTCACCCCGAGCCCCGTGCCGACACAGGGCCTTGTTTGACCCCCTAACGAGGAGTATGCCGYAGCGGCT--CGTGCTGCGCGGCACCTTCGGACC?????????????????????????????????????????????????????????????????????????????????????????????????????????????????????????????????????????????????????????????????????????????????????????????????????????????????????????????????????????????????????????????????????????????????????????????????????????????????????????????????????????????????????????????????????????????????????????????????????????????????????????????????????????????????????????????????????????????????????????????????????????????????????????????????????????????????????????????????????????????????????????????????????????????????????---------------------------------------------------------------------------------------------------------------------------------------------------------------------------------------------------------------------------------------------------------------------------------------------------------------------------------------------------------------------------------------------------------------------------------------------------------------------------------------------------------------------------------------------------------------------------------------------------------------------------------------------------------------------------------------------------------------------------------------------------------------------------------------------------------------------------------------------------------------------------------------------------------------------------------------------------------------------------------------------------------------------------------------------------------------------------------------------------------------------------------------------------------------------------------------------------------------------------------------------------------------------------------------------------------------------------------------------------------------------------------------------------------------------------------------------------------------------------------------------------------------------------------------------------------------------------------------------------------------------------------------------------------------------------------------------------------------------------------------------------------------------------------------------
>Carex_parvirufa_101ML08bis
TCGTTGCCTTTCGAAAAACACGACCGTTGCACACGTGACAGAACGCT-GCCGGGGAGGCGCTCGCCGCCTCCTCGGCCC-CACCGGCCTCTTCCCTCCCGCCCTCTGGG-CGCGTTGGTCGTTGGTCGGAATACGGCGCGGGATGACGCCAAGGAACACGAGAAA-GCTGAGGCACCGGCGAGCCGCTCGAGGTTTGCGCCGGTTGCTGAGGCCAATGAAA-AAAAAA----TATGACTCTCGGCAACGGATATCTCGGCTCTCGCATCGATGAAGAACGTAGCGAAATGCGATACGTGGTGTGAATTGCAGAATCCCGTGAACCATCGAGTTTTTGAACGCAAGTTGCGCCCGAGGGACCCTCCCGAGGGCACGCCTGCCTCATGGGCGTTAGAAGCCCATCCACGCTCGGTTGCC-TCACGGCAAAGATGCGGACATTGGCCCTCCGAACCGCGAGGTGCGGTGGGCCTAAGTGTGCGGCCGTCGTACGTGGCCGGGAGCGGCGAGTGGTGGGCTAACTGCGCACGTCACCCCGAGCCCCGTGCCGACACAGGGCCTTGTTTGACCCCCTAACGAGGAGTATGCCGCAGCGGCT--CGTGCTGCGCGGCACCTTCGGACC?????????????????????????????????????????????????????????????????????????????????????????????????????????????????????????????????????????????????????????????????????????????????????????????????????????????????????????????????????????????????????????????????????????????????????????????????????????????????????????????????????????????????????????????????????????????????????????????????????????????????????????????????????????????????????????????????????????????????????????????????????????????????????????????????????????????????????????????????????????????????????????????????????????????????????---------------------------------------------------------------------------------------------------------------------------------------------------------------------------------------------------------------------------------------------------------------------------------------------------------------------------------------------------------------------------------------------------------------------------------------------------------------------------------------------------------------------------------------------------------------------------------------------------------------------------------------------------------------------------------------------------------------------------------------------------------------------------------------------------------------------------------------------------------------------------------------------------------------------------------------------------------------------------------------------------------------------------------------------------------------------------------------------------------------------------------------------------------------------------------------------------------------------------------------------------------------------------------------------------------------------------------------------------------------------------------------------------------------------------------------------------------------------------------------------------------------------------------------------------------------------------------------------------------------------------------------------------------------------------------------------------------------------------------------------------------------------------------------------
>Carex_parvirufa_107ML08
TCGTTGCCTTTCGAAAAACACGACCGTTGCACACGTGACAGAACGCT-GCCGGGGAGGCGCTCGCCGCCTCCTCGGCCC-CACCGGCCTCTTCCCTCCCGCCCTCTGGG-CGCGTTGGTCGTTGGTCGGAATACGGCGCGGGATGACGCCAAGGAACACGAGAAA-GCTGAGGCACCGGCGAGCCGCTCGAGGTTTGCGCCGGTTGCTGAGGCCAATGAAA-AAAAAA----TATGACTCTCGGCAACGGATATCTCGGCTCTCGCATCGATGAAGAACGTAGCGAAATGCGATACGTGGTGTGAATTGCAGAATCCCGTGAACCATCGAGTTTTTGAACGCAAGTTGCGCCCGAGGGACCCTCCCGAGGGCACGCCTGCCTCATGGGCGTTAGAAGCCCATCCACGCTCGGTTGCC-TCACGGCAAAGATGCGGACATTGGCCCTCCGAACCGCGAGGTGCGGTGGGCCTAAGTGTGCGGCCGTCGTACGTGGCCGGGAGCGGCGAGTGGTGGGCTAACTGCGCACGTCACCCCGAGCCCCGTGCCGACACAGGGCCTTGTTTGACCCCCTAACGAGGAGTATGCCGCAGCGGCT--CGTGCTGCGCGGCACCTTCGGACC?????????????????????????????????????????????????????????????????????????????????????????????????????????????????????????????????????????????????????????????????????????????????????????????????????????????????????????????????????????????????????????????????????????????????????????????????????????????????????????????????????????????????????????????????????????????????????????????????????????????????????????????????????????????????????????????????????????????????????????????????????????????????????????????????????????????????????????????????????????????????????????????????????????????????????---------------------------------------------------------------------------------------------------------------------------------------------------------------------------------------------------------------------------------------------------------------------------------------------------------------------------------------------------------------------------------------------------------------------------------------------------------------------------------------------------------------------------------------------------------------------------------------------------------------------------------------------------------------------------------------------------------------------------------------------------------------------------------------------------------------------------------------------------------------------------------------------------------------------------------------------------------------------------------------------------------------------------------------------------------------------------------------------------------------------------------------------------------------------------------------------------------------------------------------------------------------------------------------------------------------------------------------------------------------------------------------------------------------------------------------------------------------------------------------------------------------------------------------------------------------------------------------------------------------------------------------------------------------------------------------------------------------------------------------------------------------------------------------------
>Carex_parvirufa_125SMB10
???TTGCCTTTCGAAAAACACGACCGTTGCACACGTGACAGAACGCT-GCCGGGGAGGCGCTCGYCGCCTCCTCGGCCC-CACCGGCCTCTTCCCTCCCGCCCTCTGGG-CGYGTTGGTCGTCGGTCGGAATACGGCGCGGGATGACGCCAAGGAACACGAGAAA-GCTGAGGCACCGGCGAGCCGCTCGAGGTTTGCGCCGGTTGCTGAGGCCAATGAAA-AAAAAA----TATGACTCTCGGCAACGGATATCTCGGCTCTCGCATCGATGAAGAACGTAGCGAAATGCGATACGTGGTGTGAATTGCAGAATCCCGTGAACCATCGAGTTTTTGAACGCAAGTTGCGCCCGAGGGACCCTCCCGAGGGCACGCCTGCCTCATGGGCGTTAGAAGCCCATCCACGCTCGGTTGCC-TCACGGCAAAGATGCGGACATTGGCCCTCCGAACCGCGAGGTGCGGTGGGCCTAAGTGTGCGGCCGTCGTACGTGGCCGGGAGCGGCGAGTGGTGGGCTAACTGCGCACGTCACCCCGAGCCCCGTGCCGACACAGGGCCTTGTTTGACCCCCTAACGAGGAGTACGCCGYAGCGGCT--CGTGCTGCGCGGCACCTTCGGACC?????????????????????????????????????????????????????????????????????????????????????????????????????????????????????????????????????????????????????????????????????????????????????????????????????????????????????????????????????????????????????????????????????????????????????????????????????????????????????????????????????????????????????????????????????????????????????????????????????????????????????????????????????????????????????????????????????????????????????????????????????????????????????????????????????????????????????????????????????????????????????????????????????????????????????---------------------------------------------------------------------------------------------------------------------------------------------------------------------------------------------------------------------------------------------------------------------------------------------------------------------------------------------------------------------------------------------------------------------------------------------------------------------------------------------------------------------------------------------------------------------------------------------------------------------------------------------------------------------------------------------------------------------------------------------------------------------------------------------------------------------------------------------------------------------------------------------------------------------------------------------------------------------------------------------------------------------------------------------------------------------------------------------------------------------------------------------------------------------------------------------------------------------------------------------------------------------------------------------------------------------------------------------------------------------------------------------------------------------------------------------------------------------------------------------------------------------------------------------------------------------------------------------------------------------------------------------------------------------------------------------------------------------------------------------------------------------------------------------
>Carex_parvirufa_126SMB10
??GTTGCCTTTCGAAAAACACGACCGTTGCACACGTGACAGAACGCT-GCCGGGGAGGCGCTCGCCGCCTCCTCGGCCC-CACCGGCCTCTTCCCTCCCGCCCTCTGGG-CGCGTTGGTCGTTGGTCGGAATACGGCGCGGGATGACGCCAAGGAACACGAGAAA-GCTGAGGCACCGGCGAGCCGCTCGAGGTYTGCGCCGGTTGCTGAGGCCAATGAAA-AAAAAA----TATGACTCTCGGCAACGGATATCTCGGCTCTCGCATCGATGAAGAACGTAGCGAAATGCGATACGTGGTGTGAATTGCAGAATCCCGTGAACCATCGAGTTTTTGAACGCAAGTTGCGCCCGAGGGACCCTCCCGAGGGCACGCCTGCCTCATGGGCGTTAGAAGCCCATCCACGCTCGGTTGCC-TCACGGCAAAGATGCGGACATTGGCCCTCCGAACCGCGAGGTGCGGTGGGCCTAAGTGTGCGGCCGTCGTACGTGGCCGGGAGCGGCGAGTGGTGGGCTAACTGCGCACGTCACCCCGAGCCCCGTGCCGACACAGGGCCTTGTTTGACCCCCTAACGAGGAGTAYGCCGYAGCGGCT--CGTGCTGCGCGGCACCTTCGGACC?????????????????????????????????????????????????????????????????????????????????????????????????????????????????????????????????????????????????????????????????????????????????????????????????????????????????????????????????????????????????????????????????????????????????????????????????????????????????????????????????????????????????????????????????????????????????????????????????????????????????????????????????????????????????????????????????????????????????????????????????????????????????????????????????????????????????????????????????????????????????????????????????????????????????????---------------------------------------------------------------------------------------------------------------------------------------------------------------------------------------------------------------------------------------------------------------------------------------------------------------------------------------------------------------------------------------------------------------------------------------------------------------------------------------------------------------------------------------------------------------------------------------------------------------------------------------------------------------------------------------------------------------------------------------------------------------------------------------------------------------------------------------------------------------------------------------------------------------------------------------------------------------------------------------------------------------------------------------------------------------------------------------------------------------------------------------------------------------------------------------------------------------------------------------------------------------------------------------------------------------------------------------------------------------------------------------------------------------------------------------------------------------------------------------------------------------------------------------------------------------------------------------------------------------------------------------------------------------------------------------------------------------------------------------------------------------------------------------------
>Carex_parvirufa_141SMB10
TCGTTGCCTTTCGAAAAACACGACCGTTGCACACGTGACAGAACGCT-GCCGGGGAGGCGCTCGCCGCCTCCTCGGCCC-CACCGGCCTCTTCCCTCCCGCCCTCTGGG-CGCGTTGGTCGTTGGTCGGAATACGGCGCGGGATGACGCCAAGGAACACGAGAAA-GCTGAGGCACCGGCGAGCCGCTCGAGGTTTGCGCCGGTTGCTGAGGCCAATGAAAAAAAAAA----TATGACTCTCGGCAACGGATATCTCGGCTCTCGCATCGATGAAGAACGTAGCGAAATGCGATACGTGGTGTGAATTGCAGAATCCCGTGAACCATCGAGTTTTTGAACGCAAGTTGCGCCCGAGGGACCCTCCCGAGGGCACGCCTGCCTCATGGGCGTTAGAAGCCCATCCACGCTCGGTTGCC-TCACGGCAAAGATGCGGACATTGGCCCTCCGAACCGCGAGGTGCGGTGGGCCTAAGTGTGCGGCCGTCGTACGTGGCCGGGAGCGGCGAGTGGTGGGCTAACTGCGCACGTCACCCCGAGCCCCGTGCCGACACAGGGCCTTGTTTGACCCCCTAACGAGGAGTATGCCGCAGCGGCT--CGTGCTGCGCGGCACCTTCGGACC?????????????????????????????????????????????????????????????????????????????????????????????????????????????????????????????????????????????????????????????????????????????????????????????????????????????????????????????????????????????????????????????????????????????????????????????????????????????????????????????????????????????????????????????????????????????????????????????????????????????????????????????????????????????????????????????????????????????????????????????????????????????????????????????????????????????????????????????????????????????????????????????????????????????????????---------------------------------------------------------------------------------------------------------------------------------------------------------------------------------------------------------------------------------------------------------------------------------------------------------------------------------------------------------------------------------------------------------------------------------------------------------------------------------------------------------------------------------------------------------------------------------------------------------------------------------------------------------------------------------------------------------------------------------------------------------------------------------------------------------------------------------------------------------------------------------------------------------------------------------------------------------------------------------------------------------------------------------------------------------------------------------------------------------------------------------------------------------------------------------------------------------------------------------------------------------------------------------------------------------------------------------------------------------------------------------------------------------------------------------------------------------------------------------------------------------------------------------------------------------------------------------------------------------------------------------------------------------------------------------------------------------------------------------------------------------------------------------------------
>Carex_parvirufa_143SMB08
TCGTTGCCTTTCGAAAAACACGACCGTTGCACACGTGACAGAACGCT-GCCGGGGAGGCGCTCGCCGCCTCCTCGGCCC-CACCGGCCTCTTCCCTCCCGCCCTCTGGG-CGYGTTGGTCGTYGGTCGGAATACGGCGCGGGATGACGCCAAGGAACACGAGAAA-GCTGAGGCACCGGYGAGCCGCTCGAGGTYTGCGCCGGTTGCTGAGGCCAATGAAAAAAAAA-----TATGACTCTCGGCAACGGATATCTCGGCTCTCGCATCGATGAAGAACGTAGCGAAATGCGATACGTGGTGTGAATTGCAGAATCCCGTGAACCATCGAGTTTTTGAACGCAAGTTGCGCCCGAGGGACCCTCCCGAGGGCACGCCTGCCTCATGGGCGTTAGAAGCCCATCCACGCTCGGTTGCC-TCACGGCAAAGATGCGGACATTGGCCCTCCGAACCGTGAGGTGCGGTGGGCCTAAGTGTGCGGCCGTCGTACGTGGCCGGGAGCGGCGAGTGGTGGGC???????????????????????????????????????????????????????????????????????????????????????????????????????????????????????????????????????????????????????????????????????????????????????????????????????????????????????????????????????????????????????????????????????????????????????????????????????????????????????????????????????????????????????????????????????????????????????????????????????????????????????????????????????????????????????????????????????????????????????????????????????????????????????????????????????????????????????????????????????????????????????????????????????????????????????????????????????????????????????????????????????????????????????????????????????????????????????????????---------------------------------------------------------------------------------------------------------------------------------------------------------------------------------------------------------------------------------------------------------------------------------------------------------------------------------------------------------------------------------------------------------------------------------------------------------------------------------------------------------------------------------------------------------------------------------------------------------------------------------------------------------------------------------------------------------------------------------------------------------------------------------------------------------------------------------------------------------------------------------------------------------------------------------------------------------------------------------------------------------------------------------------------------------------------------------------------------------------------------------------------------------------------------------------------------------------------------------------------------------------------------------------------------------------------------------------------------------------------------------------------------------------------------------------------------------------------------------------------------------------------------------------------------------------------------------------------------------------------------------------------------------------------------------------------------------------------------------------------------------------------------------------------
>Carex_perdensa_73EMS12
TCGTTGCCTCTCGAAAAACACGACCGTCGCACACGTGACAGAAYGCT-GCCGGGGAGGCGCTCGCCGCCTGCTCGGCCC-CACCGGTCGCTTCCCTCCCGCCCTCCGGG-CGTGTCGGTAGTCGGCCGGAATACGGCGCGGGATGACGCCAAGGAACACGAGAAA-GCTGAGGCACCGGCGAGCCGCTCGAGGTCTGTGCCGGTTGCCGCGGCGAATGAAAACAAAAA----TATGACTCTCGGCAACGGATATCTCGGCTCTCGCATCGATGAAGAACGTAGCGAAATGCGATACGTGGTGTGAATTGCAGAATCCCGTGAACCATCGAGTTTTTGAACGCAAGTTGCGCCCGAGGGACCCTCCCGAGGGCACGCCTGCCTCATGGGCGTTAGAAGCCCATCCACGCTCGGCTGCC-TCACGGCAGAGATGCGGACATTGGCCCTCCGAACCGCGAGGCGCGGTGGGCCTAAGTGTGCGGCCGTCGTACGTGGCCGGGAGCGGCGAGTGGTGGGCT-ACTGCGCACGTCACCCCGAGCCCCGTACCGACACAGGGCCTTGTCTGACCCCCTAACGAGGAGCACGCCGCCGCGGCT--CGCGCCGCGCGGCGCCTTCGGACC???????????????????????????????????TTTTGGTGCGGCC-AACCGACATAGGGGCTGTCTCTTCACTCTCCCTCCCGTCATTGAATTAGTCGGGTTGGGACGCTTGTGATCGGTTGCCTGTGCGGTTCTACCCTCTTGTGGGTAGCGAAGTCGTCCCTCGATTGATG--TTTGCTTGCCCGGCTGACATTCTGTTGTCGTTCRGGCAGCCGAAATGTTGGCGAAATCCCTGTGGTGGTGCGCGGTCGAATGCCTCGTTGCTATCGCTTGGATTTCTGCCGGCTCTCACGGATGCGGTGCCTAGTGCTAGCTCTGCGGGACTTTGCCCCGCAGACTTCGGGAGGTCCCATGTACGAGTCATTGCTCTTATACGCCGTCT-GTCGTGTTGCCGGTGGCGACACGCAGATCGTGTTCTTTTGTGTTGTCGTTGGCGACACGTCT--GAACAAAGTGTCCGGAGCGTGCYCGCGTGCATGCGGAATGCTTCCCCGTCCGTATGAGCAGCGATTTCCGGTTTTGCATCGTGCGAAGGCCCGCCCGTCCGGGTTGGTGCCGGAGCYGATGTGCCGGCTCTCGTTTAAGACGTGCCCATTTTCGTAATG-AAAATGCTTTTGGTTCGACATAATATAATTTGTTCTGTTCAAAAACCCATAA-ACAGTACATGATGAAGCTCGAAGTTTGATTTTTTATTTGTTCTATAAA------AAAAGGGAAAGAATCCAGGGTTAGTGAGAATTAACTTAA----TTTCGTTTTAATTAATTGAAAGAAA-----CTTTGTCAGTATATTCTTAACATCGAGATCAAAAAAAA-TCCAATTCAAACAAGAAAAAAAA-------AGAGAG--AAAGTGAAATTGTT--------------GGAAATTGGTAAAACTCTTTTGATTATAAGGTGGGATGGAAGTGAATCCTTAATATTTTATTCATAAGTA------TAAGGAAACCAGAAAAAA-----------------------------------------GGGATGTTGCTTTCCCTTTGACAAGGAATAAAGATCTCCAAAGTAATGTATAAACCTAAAGATTATAAAAAGAAAATATAAAGGATTCCGGAACAAGAAAATACTTCGTTGAAATTATCTCAACAATGTAATTGGATCATTTTAATCTAAA-----------------------TATCTTTCTTAGAGATAAGACAAACAAAAGAGTTTATAGACAGCTCAAGAAATTTCTTCATAA----AGATTTTCCTTTTAACTTT-ATCAAAATTATTTAACTTGAGTCATGAGTCAAAATGATATTTTTTTC-TATAACGAAAAGGAAAAAGGAACTCTATTTGAATCATAGTCTAATTAATGATTTTTT-TAGCCCTTTTTCCATTCTATAGTTCTATAGATAAATTTAAATCATTTTTCTTGAGCCGTATGAGGTGAAAATTTCACATACGTTTCTAGGGAGG------CTTTTTTAGATATTTCTTCTTTGCATTTATTGCAATTTTTTCTCTGCGATCATTCTAATTCGAATAGTATCATTATTTCAAAGAAATTGGTT------TCTATATTCTCAAAAGAAAATATAAGACTCTCTCGTTTCTTATATAATTCTTATGTATCAGAATATGAGTTTTTATTCCTGTTTTTTCGTAAAAAATCTTCTTGTTTACGATTAAGATCTTTTAGAAGCTTTCTTGAAAGAATTTACTTCTATGAAAAAATAGAACATTTTAGAATAGTGCATCATGTTTTTTTCAAAAAAACTTTATGGATCTTCACAGATCCTCTCATGCACTATTTTCGATATCAAGGTAAAGCTATTCTAGCATCAAA------AGGGACTGATTTTTTTATGAAGAAATTGAAATCTTACCTTGTCTATTTTTGGCAATATTATTTTCATTTTTGGTCTGAGCCTAATAGGTTTCATAGAAACCAATTCTCTTATTATTCGTTCTACTTTATCGGTTATACTATAAGTGTAAAAATAAATTACTTGGTGGTAAGGAGTCAAATACTAGAGGATTCTATATTAATAGATAC------TCTTATTAAGAGATTTGATACTTTAGTTCCAGTCCTTCCTCTCATTAGATCTTTGTCTAAAGCTTCACTTTGTACTGTAGTAGGACATCCTATTAGTAAGCCGATCTGGACAGATTTA--TCAGATTATGATATTATTAGTCGATTTGGTCGAATATATAAAAATATTTTT-CATTTTT-ATAGTGGATCTTCTAAAAAGAGAATTTTGTATCGAATGAAGTATATACTTCGAC
>Carex_perdensa_74EMS12
TCGTTGCCTCTCGAAAAACACGACCGTCGCACACGTGACAKAAYGCT-GCCGGGGAGGCGCTCGCCGCCTGCTCGGCCC-CACCGGTCGCTTCCCTCCCGCCCTCCGGG-CGTGTCGGTAGTCGGCCGGAATACGGCGCGGGATGACGCCAAGGAACACGAGAAA-GCTGAGGCACCGGCGAGCCGCTCGAGGTCTGTGCCGGTTGCCGMGGCGAATGAAAACAAAAA----TATGACTCTCGGCAACGGATATCTCGGCTCTCGCATCGATGAAGAACGTAGCGAAATGCGATACGTGGTGTGAATTGCAGAATCCCGTGAACCATCGAGTTTTTGAACGCAAGTTGCGCCCGAGGGACCCTCCCGAGGGCACGCCTGCCTCATGGGCGTTAGAAGCCCATCCACGCTCGGCTGCC-TCACGGCAGAGATGCGGACATTGGCCCTCCGAACCGCGAGGCGCGGTGGGCCTAAGTGTGCGGCCGTCGTACGTGGCCGGGAGCGGCGAGTGGTGGGCT-ACTGCGCACGTCACCCCGAGCCCCGTACCGACACAGGGCCTTGTMTGACCCCCTAACGAGGAGCACGCCGCCGCGGCT--CGCGCCGCGCGGCGCCTTCGGACC???????????????????????????????????TTTTGGTGCGGCC-AACCGACATAGGGGCTGTCTCTTCACTCTCCCTCCCGTCATTGAATTAGTCGGGTTGGGACGCTTGTGATCGGTTGCCTGTGCGGTTCTACCCTCTTGTGGGTAGCGAAGTCGTCCCTCGATTGATG--TTTGCTTGCCCGGCTGACATTYTGTTGTCGTTCGGGCAGCCGAAATGTTGGCGAAATCCCTGTGGTGGTGCGCGGTCGAATGCCTCGTTGCTATCGCTTGGATTTCTGCCGGCTCTCACGGATGCGGTGCCTAGTGCTAGCTCTGCGGGACTTTGCCCCGCAGACTTCGGGAGGTCCCATGTACGAGTCATTGCTCTTATACGCCGTCK-GTCGTGTTGCCGGTGGCGACACGCAGATCGTGTTCTTTTGTGTTGTCGTTGGCGACACGTCT--GAACAAAGTGTCCGGAGCGTGCTCGCGTGCATGCGGAATGCTTCCCCGTCCGTATGAGCAGCGATTTCCGGTTTTGCATCGTGCGAAGGCCCGCCCGTCCGGGTTGGTGCCGGAGCTGATGTGCCGGCTCTCGTTTAAGACGTGCCCATTTTCGTAATG-AAAATGCTTTTGGTTCGACATAATATAATTTGTTCTGTTCAAAAACCCATAA-ACAGTACATGATGAAGCTCGAAGTTTGATTTTTTATTTGTTCTATAAA------AAAAGGGAAAGAATCCAGGGTTAGTGAGAATTAACTTAA----TTTCGTTTTAATTAATTGAAAGAAA-----CTTTGTCAGTATATTCTTAACATCGAGATCAAAAAAAA-TCCAATTCAAACAAGAAAAAAAA-------AGAGAG--AAAGTGAAATTGTT--------------GGAAATTGGTAAAACTCTTTTGATTATAAGGTGGGATGGAAGTGAATCCTTAATATTTTATTTATAAGTA------TAAGGAAACCAGAAAAAA-----------------------------------------GGGATGTTGCTTTCCCTTTGACAAGGAATAAAGATCTCCAAAGTAATGTATAAACCTAAAGATTATAAAAAGAAAATATAAAGGATTCCGGAACAAGAAAATACTTCGTTGAAATTATCTCAACAATGTAATTGGATCATTTTAATCTAAA-----------------------TATCTTTCTTAGAGATAARACAAACAAAAGAGTTTATAGACAGCTCAAGAAATTTCTTCATAA----AGATTTTCCTTTTAACTTT-ATCAAAATTATTTAACTTGAGTCATGAGTCAAAATGATATTTTTTTC-TATAACGAAAAGGAAAAAGGAACTCTATTTGAATCATAGTCTAATTAATGATTTTTT-TAGCCCTTTTTCCATTCTATAGTTCTATAGATAAATTTAAATCATTTTTCTTGAGCCGTATGAGGTGAAAATTTCACATACGTTTCTAGGGAGG------CTTTTTTAGATATTTCTTCTTTGCATTTATTGCAATTTTTTCTCTGCGATCATTCTAATTCGAATAGTATCATTATTTCAAAGAAATTGGTT------TCTATATTCTCAAAAGAAAATATAAGACTCTCTCGTTTCTTATATAATTCTTATGTATCAGAATATGAGTTTTTATTCCTGTTTTTTCGTAAAAAATCTTCTTGTTTACGATTAAGATCTTTTAGAAGCTTTCTTGAAAGAATTTACTTCTATGAAAAAATAGAACATTTTAGAATAGTGCATCATGTTTTTTTCAAAAAAACTTTATGGATCTTCACAGATCCTCTCATGCACTATTTTCGATATCAAGGTAAAGCTATTCTAGCATCAAA------AGGGACTGATTTTTTTATGAAGAAATTGAAATCTTACCTTGTCTATTTTTGGCAATATTATTTTCATTTTTGGTCTGAGCCTAATAGGTTTCATAGAAACCAATTCTCTTATTATTCGTTCTACTTTATCGGTTATACTATAAGTGTAAAAATAAATTACTTGGTGGTAAGGAGTCAAATACTAGAGGATTCTATATTAATAGATAC------TCTTATTAAGAGATTTGATACTTTAGTTCCAGTCCTTCCTCTCATTAGATCTTTGTCTAAAGCTTCACTTTGTACTGTAGTAGGACATCCTATTAGTAAGCCGATCTGGACAGATTTA--TCAGATTATGATATTATTAGTCGATTTGGTCGAATATATAAAAATATTTTT-CATTTTT-ATAGTGGATCTTCTAAAAAGAGAATTTTGTATCGAATGAAGTATATACTTCGAC
>Carex_perdensa_74EMS12b
TCGTTGCCTCTCGAAAAACACGACCGTCGCACACGTGACAKAATGCT-GCCGGGGAGGCGCTCGCCGCCTGCTCGGCCC-CACCGGTCGCTTCCCTCCCGCCCTCCGGG-CGTGTCGGTAGTCGGCCGGAATACGGCGCGGGATGACGCCAAGGAACACGAGAAA-GCTGAGGCACCGGCGAGCCGCTCGAGGTCTGTGCCGGTTGCCGSGGCGAATGAAAACAAAAA----TATGACTCTCGGCAACGGATATCTCGGCTCTCGCATCGATGAAGAACGTAGCGAAATGCGATACGTGGTGTGAATTGCAGAATCCCGTGAACCATCGAGTTTTTGAACGCAAGTTGCGCCCGAGGGACCCTCCCGAGGGCACGCCTGCCTCATGGGCGTTAGAAG?????????????????????????????????????????????????????????????????????????????????????????????????????????????????????????????????????????????????????????????????????????????????????????????????????????????????????????????????TTCTGGACTTGCTCTGCATGTCGGGCTCCCTGCACTTTTGGTGCGGCC-AACCGACAT-GGGRCTGTCTCTTCACTCTCCCTCCCGTCATTGAATTAGTCGGGTTGGGACGCTTGTGATCGGTTGCCTGTGCGGTTCTACCCTCTTGTGGGTAGCGAAGTCGTCCCTCGATTGATG--TTTGCTTGCCCGGCTGACATTCTGTTGTCGTTCGGGCAGCCGAAATGTTGGCGAAATCCCYGTGGTGGTGCGCGGTCGAATGCCTCGTTGCTATCGCTTGGATTTCTGCCGGCTCTCACGGATGCGGTGCCTAGTGCTAGCTCTGCGGGACTTTGCCCCGCAGACTTCGGGAGGTCCCATGTACGAGTCATTGCTCTTATACGCCGTCT-GTCGTGTTGCCGGTGGCGACACGCAGATCGTGTTCTTTTGTGTTGTCGTTGGCGACACGTCT--GAACAAAGTGTCCGGAGCGTGCTCGCGTGCATGCGGAATGCTTCCCCGTCCGTATGAGCAGCGATTTCCGGTTTTGCATCGTGCGAAGGCCCGCCCGTCCGGGTTGGTGCCGGAGCTGATGTGCCGGCTCTCGTTTAAGACGTGCCCATTTTCGTAATG-AAAATGCTTTTGGTTCGACATAATATAATTTGTTCTGTTCAAAAACCCATAA-ACAGTACATGATGAAGCTCGAAGTTTGATTTTTTATTTGTTCTATAAA------AAAAGGGAAAGAATCCAGGGTTAGTGAGAATTAACTTAA----TTTCGTTTTAATTAATTGAAAGAAA-----CTTTGTCAGTATATTCTTAACATCGAGATCAAAAAAAA-TCCAATTCAAACAAGAAAAAAAA-------AGAGAG--AAAGTGAAATTGTT--------------GGAAATTGGTAAAACTCTTTTGATTATAAGGTGGGATGGAAGTGAATCCTTAATATTTTATTTATAAGTA------TAAGGAAACCAGAAAAAA-----------------------------------------GGGATGTTGCTTTCCCTTTGACAAGGAATAAAGATCTCCAAAGTAATGTATAAACCTAAAGATTATAAAAAGAAAATATAAAGGATTCCGGAACAAGAAAATACTTCGTTGAAATTATCTCAACAATGTAATTGGATCATTTTAATCTAAA-----------------------TATCTTTCTTAGAGATAAGACAAACAAAAGAGTTTATAGACAGCTCAAGAAATTTCTTCATAA----AGATTTTCCTTTTAACTTT-ATCAAAATTATTTAACTTGAGTCATGAGTCAAAATGATATTTTTTTC-TATAACGAAAAGGAAAAAGGAACTCTATTTGAATCATAGTCTAATTAATGATTTTTT-TAGCCCTTTTTCCATTCTATAGTTCTATAGATAAATTTAAATCATTTTTCTTGAGCCGTATGAGGTGAAAATTTCACATACGTTTCTAGGGAGG------CTTTTT?AGATATTTCTTCTTTGCATTTATTGCAATTTTTTCTCTGCGATCATTCTAATTCGAATAGTATCATTATTTCAAAGAAATTGGTT------TCTATATTCTCAAAAGAAAATATAAGACTCTCTCGTTTCTTATATAATTCTTATGTATCAGAATATGAGTTTTTATTCCTGTTTTTTCGTAAAAAATCTTCTTGTTTACGATTAAGATCTTTTAGAAGCTTTCTTGAAAGAATTTACTTCTATGAAAAAATAGAACATTTTAGAATAGTGCATCATGTTTTTTTCAAAAAAACTTTATGGATCTTCACAGATCCTCTCATGCACTATTTTCGATATCAAGGTAAAGCTATTCTAGCATCAAA------AGGGACTGATTTTTTTATGAAGAAATTGAAATCTTACCTTGTCTATTTTTGGCAATATTATTTTCATTTTTGGTCTGAGCCTAATAGGTTTCATAGAAACCAATTCTCTTATTATTCGTTCTACTTTATCGGTTATACTATAAGTGTAAAAATAAATTACTTGGTGGTAAGGAGTCAAATACTAGAGGATTCTATATTAATAGATAC------TCTTATTAAGAGATTTGATACTTTAGTTCCAGTCCTTCCTCTCATTAGATCTTTGTCTAAAGCTTCACTTTGTACTGTAGTAGGACATCCTATTAGTAAGCCGATCTGGACAGATTTA--TCAGATTATGATATTATTAGTCGATTTGGTCGAATATATAAAAATATTTTT-CATTTTT-ATAGTGGATCTTCTAAAAAGAGAATTTTGTATCGAATGAAGTATATACTTCGAC
>Carex_perdensa_98ML08
TCGTTGCCTCTCGAAAAACACGACCGTCGCACACGTGACAGAACGCT-GCCGGGGAGGCGCTCGCCGCCTGCTCGGCCC-CACCGGTCGCTTCCCTCCCGCCCTCCGGG-CGTGTCGGTAGTCGGCCGGAATACGGCGCGGGATGACGCCAAGGAACACGAGAAA-GCTGAGGCACCGGCGRGCCGCTCGAGGTCTGTGCCGGTTGCCGAGGCGAATGAAAACAAAAA----TATGACTCTCGGCAACGGATATCTCGGCTCTCGCATCGATGAAGAACGTAGCGAAATGCGATACGTGGTGTGAATTGCAGAATCCCGTGAACCATCGAGTTTTTGAACGCAAGTTGCGCCCGAGGGACCCTCCCGAGGGCACGCCTGCCTCATGGGCGTTAGAAGCCCATCCACGCTCGGCTGCC-TCACGGCAGAGATGCGGACATTGGCCCTCCGAACCGCGAGGCGCGGTGGGCCTAAGTGTGCGGCCGTCGTACGTGGCCGGGAGCGGCGAGTGGTGGGCT-ACTGCGCACGTCACCCCGAGCCCCGTACCGACACAGGGCCTTGTCTGACCCCCTAACGAGGAGCACGCCGCCGCGGCT--CGCGCCGCGCGGCGCCTTCGGACC?????????????????????????????????????????????????????????????????????????????????????????????????????????????????????????????????????????????????????????????????????????????????????????????????????????????????????????????????????????????????????????????????????????????????????????????????????????????????????????????????????????????????????????????????????????????????????????????????????????????????????????????????????????????????????????????????????????????????????????????????????????????????????????????????????????????????????????????????????????????????????????????????????????????????????????????????TG-AAAATGCTTTTGGTTCGACATAATATAATTTGTTCTGTTCAAAAACCCATAA-ACAGTACATGATGAAGCTCGAAGTTTGATTTTTTATTTGTTCTATAAA------AAAAGGGAAAGAATCCAGGGTTAGTGAGAATTAACTTAA----TTTCGTTTTAATTAATTGAAAGAAA-----CTTTGTCAGTATATTCTTAACATCGAGATCAAAAAAAA-TCCAATTCAAACAAGAAAAAAAA-------AGAGAG--AAAGTGAAATTGTT--------------GGAAATTGGTAAAACTCTTTTGATTATAAGGTGGGATGGAAGTGAATCCTTAATATTTTATTTATAAGTA------TAAGGAAACCAGAAAAAA-----------------------------------------GGGATGTTGCTTTCCCTTTGACAAGGAATAAAGATCTCCAAAGTAATGTATAAACCTAAAGATTATAAAAAGAAAATATAAAGGATTCCGGAACAAGAAAATACTTCGTTGAAATTATCTCAACAATGTAATTGGATCATTTTAATCTAAA-----------------------TATCTTTCTTAGAGATAAGACAAACAAAAGAGTTTATAGACAGCTCAAGAAATTTCTTCATAA----AGATTTTCCTTTTAACTTT-ATCAAAATTATTTAACTTGAGTCATGAGTCAAAATGATATTTTTTTC-TATAACGAAAAGGAAAAAGGAACTCTATTTGAATCATAGTCTAATTAATGATTTTTT-TAGCCCTTTTTCCATTCTATAGTTCTATAGATAAATTTAAATCATTTTTCTTGAGCCGTATGAGGTGAAAATTTCACATACGTTTCTAGGGAGG------CTTTTTTAGATATTTCTTCTTTGCATTTATTGCAATTTTTTCTCTGCGATCATTCTAATTCGAATAGTATCATTATTTCAAAGAAATTGGTT------TCTATATTCTCAAAAGAAAATATAAGACTCTCTCGTTTCTTATATAATTCTTATGTATCAGAATATGAGTTTTTATTCCTGTTTTTTCGTAAAAAATCTTCTTGTTTACGATTAAGATCTTTTAGAAGCTTTCTTGAAAGAATTTACTTCTATGAAAAAATAGAACATTTTAGAATAGTGCATCATGTTTTTTTCAAAAAAACTTTATGGATCTTCACAGATCCTCTCATGCACTATTTTCGATATCAAGGTAAAGCTATTCTAGCATCAAA------AGGGACTGATTTTTTTATGAAGAAATTGAAATCTTACCTTGTCTATTTTTGGCAATATTATTTTCATTTTTGGTCTGAGCCTAATAGGTTTCATAGAAACCAATTCTCTTATTATTCGTTCTACTTTATCGGTTATACTATAAGTGTAAAAATAAATTACTTGGTGGTAAGGAGTCAAATACTAGAGGATTCTATATTAATAGATAC------TCTTATTAAGAGATTTGATACTTTAGTTCCAGTCCTTCCTCTCATTAGATCTTTGTCTAAAGCTTCACTTTGTACTGTAGTAGGACATCCTATTAGTAAGCCGATCTGGACAGATTTA--TCAGATTATGATATTATTAGTCGATTTGGTCGAATATATAAAAATATTTTT-CATTTTT-ATAGTGGATCTTCTAAAAAGAGAATTTTGTATCGAATGAAGTATATACTTCGAC
>Carex_perdensa_MM3719
TCGTTGCCTCTCGAAAAACACGACCGTCGCACACGTGACAKAAYGCT-GCCGGGGAGGCGCTCGCCGCCTGCTCGGCCC-CACCGGTCGCTTCCCTCCCGCCCTCCGGG-CGTGTCGGTAGTCGGCCGGAATACGGCGCGGGATGACGCCAAGGAACACGAGAAA-GCTGAGGCACCGGCGAGCCGCTCGAGGTCTGTGCCGGTTGCCGMGGCGAATGAAAACAAAAA----TATGACTCTCGGCAACGGATATCTCGGCTCTCGCATCGATGAAGAACGTAGCGAAATGCGATACGTGGTGTGAATTGCAGAATCCCGTGAACCATCGAGTTTTTGAACGCAAGTTGCGCCCGAGGGACCCTCCCGAGGGCACGCCTGCCTCATGGGCGTTAGAAGCCCATCCACGCTCGGCTGCC-TCACGGCAGAGATGCGGACATTGGCCCTCCGAACCGCGAGGCGCGGTGGGCCTAAGTGTGCGGCCGTCGTACGTGGCCGGGAGCGGCGAGTGGTGGGCT-ACTGCGCACGTCACCCCGAGCCCCGTACCGACACAGGGCCTTGTMTGACCCCCTAACGAGGAGCACGCTGCCGCGGCT--CGYGCCGCGCGGCGCCTTCGGACC?????????????????????????????????????????????????????????????????????????????????????????????????????????????????????????????????????????????????????????????????????????????????????????????????????????????????????????????????????????????????????????????????????????????????????????????????????????????????????????????????????????????????????????????????????????????????????????????????????????????????????????????????????????????????????????????????????????????????????????????????????????????????????????????????????????????????????????????????????????????????????????????????????????????????????CCATTTTCGTAATG-AAAATGCTTTTGGTTCGACATAATATAATTTGTTCTGTTCAAAAACCCATAA-ACAGTACATGATGAAGCTCGAAGTTTGATTTTTTATTTGTTCTATAAA------AAAAGGGAAAGAATCCAGGGTTAGTGAGAATTAACTTAA----TTTCGTTTTAATTAATTGAAAGAAA-----CTTTGTCAGTATATTCTTAACATCGAGATCAAAAAAAA-TCCAATTCAAACAAGAAAAAAAA-------AGAGAG--AAAGTGAAATTGTT--------------GGAAATTGGTAAAACTCTTTTGATTATAAGGTGGGATGGAAGTGAATCCTTAATATTTTATTTATAAGTA------TAAGGAAACCAGAAAAAA-----------------------------------------GGGATGTTGCTTTCCCTTTGACAAGGAATAAAGATCTCCAAAGTAATGTATAAACCTAAAGATTATAAAAAGAAAATATAAAGGATTCCGGAACAAGAAAATACTTCGTTGAAATTATCTCAACAATGTAATTGGATCATTTTAATCTAAA-----------------------TATCTTTCTTAGAGATAAGACAAACAAAAGAGTTTATAGACAGCTCAAGAAATTTCTTCATAA----AGATTTTCCTTTTAACTTT-ATCAAAATTATTTAACTTGAGTCATGAGTCAAAATGATATTTTTTTC-TATAACGAAAAGGAAAAAGGAACTCTATTTGAATCATAGTCTAATTAATGATTTTTT-TAGCCCTTTTTCCATTCTATAGTTCTATAGATAAATTTAAATCATTTTTCTTGAGCCGTATGAGGTGAAAATTTCACATACGTTTCTAGGGAGG------CTTTTTT????????????????????????????????????????????????????????????????????????????????????????????????????????????????????????????????????????????????????????????????????????????????????????????????????????????????????????????????????????????????????????????????????????????????????????????????????????????????????????????????????????????????????????????????????????????????????????????????????????????????????????????????????????????????????????????????????????????????????????????????????????????????????????????????????????????????????????????????????????????????????????????????????????????????????????????????????????????????????????????????????????????????????????????????????????????????????????????????????????????????????????????????????????????????????????????????????????????????????????????????????????????????
>Carex_pseudorufa_59EMS12
TCGTTGCCTTTCGAAAAACACGACCGTTGCACACGTGACARAACGCT-GCCGGGGAGGCGCTTGCCGCCTCCTCGGCCC-CACCGGCCTCTTCCCTCCCGCCCTCCGGG-CGTGTTGGTCGTTGGTCGGAATACGGCGCGGGATGACGCCAAGGAACACGAGAAA-GCTGAGGCACCGGCGAGCCGCTCGAGGTCTGTGCCGGTTGCTGAGGCCAATGAAAAAAAAA-----TATGACTCTCGGCAACGGATATCTCGGCTCTCGCATCGATGAAGAACGTAGCGAAATGCGATACGTGGTGTGAATTGCAGAATCCCGTGAACCATCGAGTTTTTGAACGCAAGTTGCGCCCGAGGGACCCTCCCGAGGGCACGCCTGCCTCATGGGCGTTAGAAGCCCATCCACGCTCGGTTGCC-TTACGGCAAAGATGCGGACATTGGCCCTCCGAACCGCGAGGTGCGGTGGGCCTAAGTGTGCGGCCGTCGTACGTGGCCGGGAGCGGCGAGTGGTGGGCT-ACTGCGCACGTCACCCCGAGCCCCGTGCCGACACAGGGCCTTGTTTGACCCCCTAACGAGGAGTATGCCGCTGCGGCT--CGTGCTGCGCGGCACCTTCGGACC?????????????????????????????????????????????????????????????????????????????????????????????????????????????????????????????????????????????????????????????????????????????????????????????????????????????????????????????????????????????????????????????????????????????????????????????????????????????????????????????????????????????????????????????????????????????????????????????????????????????????????????????????????????????????????????????????????????????????????????????????????????????????????????????????????????????????????????????????????????????????????????????????????????????????????CCATTTTCGTAATG-AAAATGCTTTTGGTTCGACATAAT-----TTGTTCTGTTCAAAAACCCATAA-ACAGTACATGATGAAGCTCGAAGTTTGATTTTTTATTTGTTCTATAAA------AAAAGGGAAAGAATCCAGGGTTAGTGAAAATTAACTTACTTAATTTCGTTTTAATTAATTGAAAAAAA-----CTTTGTAAGTATATTCTTAACATCGAGATCAAAAAAAA-TCCAATTCAAATAAGAAAAAAAA---AAAAA-AGAGTTAAAGTGAAATTGTT--------------GGAAATTGGTAAAACTCTTTTGATTATAAGGTGGAATGGAAGTGAATCCTAACTATTTTATTTATAAGTA------TAACGAAATAAGAAAAAA-----------------------------------------GGGATGTTGCTTTCCCTTTGACAAGGAATAAAGATCTCCAAAGTAATGTATAAACCTAAAGATTCTAAAAAGAAAATATAAAGGATTCCGGAACAAGAAAATACTTCGTTGAAATTATCTCAACAATGTAATTGGATCATTTTAATCTAAA-----------------------TATCTTTCTTAGAGATAAGACAAACAAAAGAGTTTATAGACAGCTCAAGAAATTTCTTCATAA----AGATTTTCCTTTTAACTTT-CTCAAAATTATTTAACTTGAGTCATGAGTCAAAATGATATTTTTTTC-TATAACGAAAAGGAAAAAGGAATTCTATTTGAATCATAGTCTAATTAATGATTTTTT-TAGCCCATTTTCCATT--------CTATAGATAAATTTAAATCATTTTTCTTGAGCCGTATGAGGTGAAAATTTCACATACGTTTCTAGGGAGG------CTTTTTTAGATATTTCTTCTTTGCATTTATTGCGATTTTTTCTCTTCGATCATTCTAATTCGAATAGTATCATTATTTCAAAGAAATTGGTT------TCTATATTCTCAAAAGAAAATATAAGACTCTATCGTTTCTTATATAATTCTTATGTATCAGAATATGAGTTTTTATTCCTATTTTTTCGTAAAAAATCTTCTTGTTTACGATTAAGATCTTTTAGAAGCTTTCTTGAAAGAATTTACTTCTATGGAAAAATAGAACATTTTAGAATAGTGCATCATTTTTTTTTGAAAAAAATTTTATGGATCTTCACAGATCCTCTCATGCATTATTTTCGATATCAAGGTAAAGCTATTCTAGCATCAAA------AGGGACTGATTTTTTTATGAAGAAATTGAAATCTTACCTTGTCTATTTTTGGCAATATTATTTTCATTTTTGGTCTGAGCCTAATAGGTTTCATAGAAACCAATTCTCTTATTATTCGTTCTACTTTATCGGTTATTTTATAAGTGTAAAAATAAATTACTTGGTGGTAAGGAGTCAAATACTAGAGGATTCTATATTAATAGATAC------TCTTATTAAGAGATTTGATACTTTAGTTCCAGTCCTTCCTCTCATTAGATCTTTGTCTAAAGCTTCACTTTGTACTGTAGTAGGACATCCTATTAGTAAGCCGATCTGGACAGATTTA--TCAGATTATGATATTATTAGTCGATTTGGTCGAATATATAAAAATCTTTTT-CATTTTT-ATAGTGGATCTTCTAAAAAGAGAATTTTGTATCGAATGAAGTATATACTTCGAC
>Carex_pseudorufa_85EMS12
TCGTTGCCTTTCGAAAAACACGACCGTTGCACACGTGACAGAACGCT-GCCGGGGAGGCGCTTGCCGCCTCCTCGGCCC-CACCGGCCTCTTCCCTCCCGCCCTCCGGG-TGTGTTGGTCGTTGGTCGGAATACGGCGCGGGATGACGCCAAGGAACACGAGAAA-GCTGAGGCACCGGCGAGCCGCTCGAGGTCTGTGCCGGTTGCTGAGGCCAATGAAAAAAAAAA----TATGACTCTCGGCAACGGATATCTCGGCTCTCGCATCGATGAAGAACGTAGCGAAATGCGATACGTGGTGTGAATTGCAGAATCCCGTGAACCATCGAGTTTTTGAACGCAAGTTGCGCCCGAGGGACCCTCCCGAGGGCACGCCTGCCTCATGGGCGTTAGAAGCCCATCCACGCTCGGTTGCC-TTACGGCAAAGATGCGGACATTGGCCCTCCGAACCGCGAGGTGCGGTGGGCCTAAGTGTGCGGCCGTCGTACGTGGCCGGGAGCGGCGAGTGGTGGGCT-ACTGCGCACGTCACCCCGAGCCCCGTGCCGACACATGGCCTTGTTTGACCCCCTAACGAGGAGTATGCTGCTGCGGCT--CGTGCTGCGCGGCACCTTCGGACC??????????????????????????????TGCACTTTTGGTGCGGCC-AACCGACATAGGGGCTGTCTCTTCACTCTCCCTCCCGTCATTGAATTTGTCGGGTTGGGACGCTTGTGATCGGTTGCCTGTGCGGTTCTACCCTCTTGTGGGTAGCGAAGTCGTCCCTCGATTGATA--TTTGCTTGCCCTGCTGACATT-TGTTGTCGTTTGGGCAGCCGAAATGTTGGCGAAATCCTTGTGTTGGTGCGCGGTTGAATGCCTTGTTGCTATCGCTTGGATTTCTGCCGGCTCTCATGGATGCGGTGCCTAGTGCTAGCTCTGCGGGGCTTTGCCCCGCAGACTTCGGGAGGTCCCATGTACGAATCATTGCTCTTATACGCCGTCT-GTYGTGTTGCCGGTGGCGACACGCAGATCGTGTTCTGTTGTGTTGTCGTTGGCGACACGTCA--GAACAGTGTGTCCGGAGCATGCTCACGTGCATGTGGAATGCCTCTCCGTTCGTATGAGCAGCGATTTCCGGTTTTGCGTCATGCGAAGGCCCGCCTGTCCGGGTTGGTGCTGGAGCTGACGTGCCGGCTCTCGTTTAAGACGTGCCCATTTTCGTAATG-AAAATGCTTTTGGTTCGACATAAT-----TTGTTCTGTTCAAAAACCCATAA-ACAGTACATGATGAAGCTCGAAGTTTGATTTTTTATTTGTTCTATAAA------AAAAGGGAAAGAATCCAGGGTTAGTGAAAATTAACTTACTTAATTTCGTTTTAATTAATTGAAAAAAA-----CTTTGTCAGTATATTCTTAACATCGAGATCAAAAAAAA-TCCAATTCAAATAAGAAAAAAAA------AAGAGAG--AAAGTGAAATTGTT--------------GGAAATTGGTAAAACTCTTTTGATTATAAGGTGGAATGGAAGTGAATCCTAATTATTTTATTTATAAGTA------TAAGGAAATAAGAAAAAA-----------------------------------------GGGATGTTGCTTTCCCTTTGACAAGGAATAAAGATCTCCAAAGTAATGTATAAACCTAAAGATTCTAAAAAGAAAATATAAAGGATTCCGGAACAAGAAAATACTTCGTTGAAATTATCTCAACAATGTAATTGGATCATTTTAATCTAAA-----------------------TATCTTTCTTAGAGATAAGACAAACAAAAGAGTTTATAGACAGCTCAAGAAATTTCTTCATAA----AGATTTTCCTTTTAACTTT-CTCAAAATTATTTAACTTGAGTCATGAGTCAAAATGATATTTTTTTC-TATAACGAAAAGGAAAAAGGAATTCTATTTGAATCATAGTCTAATTAATGATTTTTT-TAGCCCATTTTCCATT--------CTATAGATAAATTTAAATCATTTTTCTTGAGCCGTATGAGGTGAAAATTTCACATACGTTTCTAGGGAGG------CTTTTTTAGATATTTCTTCTTTGCATTTATTGCGATTTTTTCTCTTCGATCATTCTAATTCGAATAGTATCATTATTTCAAAGAAATTGGTT------TCTATATTCTCAAAAGAAAATATAAGACTCTATCGTTTCTTATATAATTCTTATGTATCAGAATATGAGTTTTTATTCCTATTTTTTCGTAAAAAATCTTCTTGTTTACGATTAAGATCTTTTAGAAGCTTTCTTGAAAGAATTTACTTCTATGGAAAAATAGAACATTTTAGAATAGTGCATCATGTTTTTTTGAAAAAAATTTTATGGATCTTCACAGATCCTCTCATGCATTATTTTCGATATCAAGGTAAAGCTATTTTAGCATCAAA------AGGGACTGATTTTTTTATGAAGAAATTGAAATCTTACCTTGTCTATTTTTGGCAATATTATTTTCATTTTTGGTCTGAGCCTAATAGGTTTCATAGAAACCAATTCTCTTATTATTCGTTCTACTTTATCGGTTATTTTATAAGTGTAAAAATAAATTACTTGGTGGTAAGGAGTCAAATACTAGAGGATTCTATATTAATAGATAC------TCTTATTAAGAGATTTGATACTTTAGTTCCAGTCCTTCCTCTCATTAGATCTTTGTCTAAAGCTTCACTTTGTACTGTAGTAGGACATCCTATTAGTAAGCCGATCTGGACAGATTTA--TCAGATTATGATATTATTAGTCGATTTGGTCGAATATATAAAAATCTTTTT-CATTTTT-ATAGTGGATCTTCTAAAAAGAGAATTTTGTATCGAATGAAGTATATACTTCGAC
>Carex_pseudorufa_BG567
TCGTTGCCTTTCGAAAAACACGACCGTTGCACACGTGACAGAACGCT-GCCGGGGAGGCGCTTGCCGCCTCCTCGGCCC-CACCGGCCTCTTCCCTCCCGCCCTCCGGG-TGTGTTGGTCGTTGGTCGGAATACGGCGCGGGATGACGCCAAGGAACACGAGAAA-GCTGAGGCACCGGCGAGCCGCTCGAGGTCTGTGCCGGTTGCTGAGGCCAATGAAAAAAAAA-----TATGACTCTCGGCAACGGATATCTCGGCTCTCGCATCGATGAAGAACGTAGCGAAATGCGATACGTGGTGTGAATTGCAGAATCCCGTGAACCATCGAGTTTTTGAACGCAAGTTGCGCCCGAGGGACCCTCCCGAGGGCACGCCTGCCTCATGGGCGTTAGAAGCCCATCCACGCTCGGTTGCC-TTACGGCAAAGATGCGGACATTGGCCCTCCGAACCGCGAGGTGCGGTGGGCCTAAGTGTGCGGCCGTCGTACGTGGCCGGGAGCGGCGAGTGGTGGGCT-ACTGCGCACGTCACCCCGAGCCCCGTGCCGACACATGGCCTTGTTTGACCCCCTAACGAGGAGTATGCTGCTGCGGCT--CGTGCTGCGCGGCACCTTCGGACC????????????????????????????????????????????????????????????????????????????????????????????????????????????????????????????????????????????????????????????????????????????????????????????????????????????????????????????????????????????????????????????????????????????????????????????????????????????????????????????????????????????????????????????????????????????????????????????????????????????????????????????????????????????????????????????????????????????????????????????????????????????????????????????????????????????????????????????????????????????????????????????????????????????????????????????CGTAATG-AAAATGCTTTTGGTTCGACATAAT-----TTGTTCTGTTCAAAAACCCATAA-ACAGTACATGATGAAGCTCGAAGTTTGATTTTTTATTTGTTCTATAAA------AAAAGGGAAAGAATCCAGGGTTAGTGAAAATTAACTTACTTAATTTCGTTTTAATTAATTGAAAAAAA-----CTTTGTCAGTATATTCTTAACATCGAGATCAAAAAAAA-TCCAATTCAAATAAGAAAAAAAA------AAGAGAG--AAAGTGAAATTGTT--------------GGAAATTGGTAAAACTCTTTTGATTATAAGGTGGAATGGAAGTGAATCCTAATTATTTTATTTATAAGTA------TAAGGAAATAAGAAAAAA-----------------------------------------GGGATGTTGCTTTCCCTTTGACAAGGAATAAAGATCTCCAAAGTAATGTATAAACCTAAAGATTCTAAAAAGAAAATATAAAGGATTCCGGAACAAGAAAATACTTCGTTGAAATTATCTCAACAATGTAATTGGATCATTTTAATCTAAA-----------------------TATCTTTCTTAGAGATAAGACAAACAAAAGAGTTTATAGACAGCTCAAGAAATTTCTTCATAA----AGATTTTCCTTTTAACTTT-CTCAAAATTATTTAACTTGAGTCATGAGTCAAAATGATATTTTTTTC-TATAACGAAAAGGAAAAAGGAATTCTATTTGAATCATAGTCTAATTAATGATTTTTT-TAGCCCATTTTCCATT--------CTATAGATAAATTTAAATCATTTTTCTTGAGCCGTATGAGGTGAAAATTTCACATACGTTTCTAGGGAGG------CTTTTTTAGATATTTCTTCTTTGCATTTATTGCGATTTTTTCTCTTCGATCATTCTAATTCGAATAGTATCATTATTTCAAAGAAATTGGTT------TCTATATTCTCAAAAGAAAATATAAGACTCTATCGTTTCTTATATAATTCTTATGTATCAGAATATGAGTTTTTATTCCTATTTTTTCGTAAAAAATCTTCTTGTTTACGATTAAGATCTTTTAGAAGCTTTCTTGAAAGAATTTACTTCTATGGAAAAATAGAACATTTTAGAATAGTGCATCATGTTTTTTTGAAAAAAATTTTATGGATCTTCACAGATCCTCTCATGCATTATTTTCGATATCAAGGTAAAGCTATTTTAGCATCAAA------AGGGACTGATTTTTTTATGAAGAAATTGAAATCTTACCTTGTCTATTTTTGGCAATATTATTTTCATTTTTGGTCTGAGCCTAATAGGTTTCATAGAAACCAATTCTCTTATTATTCGTTCTACTTTATCGGTTATTTTATAAGTGTAAAAATAAATTACTTGGTGGTAAGGAGTCAAATACTAGAGGATTCTATATTAATAGATAC------TCTTATTAAGAGATTTGATACTTTAGTTCCAGTCCTTCCTCTCATTAGATCTTTGTCTAAAGCTTCACTTTGTACTGTAGTAGGACATCCTATTAGTAAGCCGATCTGGACAGATTTA--TCAGATTATGATATTATTAGTCGATTTGGTCGAATATATAAAAATCTTTTT-CATTTTT-ATAGTGGATCTTCTAAAAAGAGAATTTTGTATCGAATGAAGTATATACTTCGAC
>Carex_schimperiana_46EMS12
-TCGTTGCCTTTCGAAAACACGACCGTCGCACACGTGACAGAACGCT-GCCGGGGAGGCGCTCGCCGCCTGCTCGGCCC-CACCGGCCGCTTCCCTCCCGCCCTCCGGG-CGTGTCGGTCGTCGGCCGGAATACGGCGCGGGATGACGCCAAGGAACACGAGAAA-GCCGAGGCGCCGGCGGGCCGCTCGAGGTCTGTGCCGGTTGCTGAGGCGAATGAAAACAAAAA----TATGACTCTCGGCAACGGATATCTCGGCTCTCGCATCGATGAAGAACGTAGCGAAATGCGATACGTGGTGTGAATTGCAGAATCCCGTGAACCATCGAGTTTTTGAACGCAAGTTGCGCCCGAGGGACCCTCCCGAGGGCACGCCTGCCTCATGGGCGTTAGAAGCCCATCCACGCTCGGCTGCC-TCACGGCAGAGATGCGGACATTGGCCCTCCGAACCGCGAGGCGCGGTGGGCCTAAGTGTGCGGCCGTCGTACGTGGCCGGGAGCGGCGAGTGGTGGGCG-ACTGCGCGCGTCACCCCGAGCCCCGTACCGACACAGGGCCTTGTCTGACCCCCTAACGAGGAGCACGCTGCCGCGGCA--CGCGCCGCGCGGTGCCTTCGGACC???????????????????????????????????????GGTGCGGCC-AACCGACATAGGGGCTGTCTCTTCACTCTCCCTCCCGTCATAGAATTTGTCGGGTTGGGACGCTTGCGATCGGTTGCCTGTGCGGTTCTACCCCCTTGTGGGTAGCGAAGTCGTCCCTCGATTGATG--CCTGCTTGCCCGGCTGACATTTTGTTGTCGTTCGGGCAGCCGAAATGTTGGCGAAATCCCTGTGTTGGTGCGCGGTCGAATGCCCCGTTGCTGTCGCTTGGATTTCTGCCGGCTCTCACGGATGCGGTGCCTAGTGCTAGCTCTGCGGGACTTTGCCCCGCAGACTTCGGGAGGTCCCATGTACGAATCACTGCTCTTATACGCCGTCK-GCCGTGTTGCCGGTGGTGATRCGCAGATCKTGTTCTTTTGTGTTGTCGTTGGCGACGCRTCT--GAACAAAGTGTCCGGAGCGTGCTCGCGTGCGTGCGGAATGCCTCTCTGTCCGTATGAGCAGCGATTTCCGGTTTTGCACCGTGCGAAGGCCCGCCCGTCCGGGTCGGTGCCGGAGCCGATGCGCCGGCTCTCGTTTAAGACGTGC?????TTCGTAATG-AAAATGCTTTTGGTTCGACATAATATAATTTGTTCTGTTCAAAAACCCATAA-ACAGTACATGATGAAGCTCGAAGTTTGATTTTTTATTTGTTCTATAAA------AAAAGGGAAAGAATCCAGGGTTAGTGAGAATTAACTTAA----TTTCGTTTTAATTAATTGAAAGAAA-----CTTTGTCAGTATATTCTTAACATCGAGATCAAAAAAA--TCCAATTCAAACAAGAAAAAAAA--------GAGAG--AAAGTG-AATTGTT--------------GGAAATTGGTAAAACTCTTTTGATTATAAGGTGGGATGGAAGTGAATCCTTAATATTTTATTTATAAGTA------TAAGGAAACCAGAAAAAA-----------------------------------------GGGATGTTGCTTTCCCTTTGACAAGGAATAAAGATCTCCAAAGTAATGTATAAACCTAAAGATTCTAAAAAGAAAATATAAAGGATTCCGGAACAAGAAAATACTTCGTTGAAATTATCTCAACAATGTAATTGGATCATTTTAATCTAAA-----------------------TATCTTTCTTAGAGATAAGACAAACAAAAGAGTTTATAGACAGCTCAAGAAATTTCTTCATAA----AGATTTTCCTTTTAACTTT-ATCAAAATTATTTAACTTGAGTCATGAGTCAAAATGATATTTTTTTC-TATAACGAAAAGGAAAAAGGAACTCTATTTGAATCATAGTCTAATTAATGATTTTTT-TAGCCCATTTTCCATT--------CTATAGATAAATTTAAATCATTTTTCTTGAGCCGTATGAGGTGAAAATTTCACATACGTTTCTAGGGAGG------CTTTTTT?GATATTTCTTCTTTGCATTTATTGCAATTTTTTCTCTGCGATCATTTTAATTCGAATAGTATCATTATTTCAAAGAAATTGGTT------TCTATATTCTCAAAAGAAAATATAAGACTCTCTCGTTTCTTATATAATTCTTATGTATCAGAATATGAGTTTTTATTCCTGTTTTTTCGTAAAAAATCTTCTTGTTTACGATTAAGATCTTTTAGAAGCTTTCTTGAAAGAATTTACTTCTATGAAAAAATAGAACATTTTAGAATAGTGCATCATGTTTTTTTCAAAAAAACTTTATGGATCTTCACAGATCCTCTCATGCACTATTTTCGATATCAAGGTAAAGCTATTCTAGCATCAAA------AGGGACTGATTTTTTTATGAAGAAATTGAAATCTTACCTTGTCTATTTTTGGCAATATTATTTTCATTTTTGGTCTAAGCCTAATAGGTTTCATAGAAACCAATTCTCTTATTATTCGTTCTACTTTATCGGTTATATTATAAGTGTAAAAATAAATTACTTGGTGGTAAGGAGTCAAATACTAGAGGATTCTATATTAATAGATAC------TCTTATTAAGAGATTTGATACTTTAGTTCCAGTCCTTCCTCTCATTAGATCTTTGTCTAAAGCTTCACTTTGTACTGTAGTAGGACATCCTATTAGTAAGCCGATCTGGACAGATTTA--TCAGATTATGATATTATTAGTCGATTTGGTCGAATATATAAAAATATTTTTTCATTTTTTATAGTGGATCTTCTAAAAAGAGAATTTTGTATCGAATGAAGTATATACTTCGA?
>Carex_schimperiana_69EMS12
TCGTTGCCTTTCGAAAAACACGACCGTCGCACACGTGACAGAACGCT-GCCGGGGAGGCGCTCGCCGCCTGCTCGGCCC-CACCGGCCGCTTCCCTCCCGCCCTCCGGG-CGTGTCGGTCGTCGGCCGGAACACGGCGCGGGATGACGCCAAGGAACACGAGAAA-GCTGAGGCACCGGCGGGCCGCTCGAGGTCTGTGCCGGTTGCTGAGGCGAATGAAAACAAAAA----TATGACTCTCGGCAACGGATATCTCGGCTCTCGCATCGATGAAGAACGTAGCGAAATGCGATACGTGGTGTGAATTGCAGAATCCCGTGAACCATCGAGTTTTTGAACGCAAGTTGCGCCCGAGGGACCCTCCCGAGGGCACGCCTGCCTCATGGGCGTTAGAAGCCCATCCACGCTCGGCTGCC-TCACGGCAGAGATGCGGACATTGGCCCTCCGAACCGCGAGGCGCGGTGGGCCTAAGTGTGCGGCCGTCGTACGTGGCCGGGAGCGGCGAGTGGTGGGCG-ACTGCGCGCGTCACCCCGAGCCCCGTACCGACACAGGGCCTTGTCTGACCCCCTAACGAGGAGCACGCCGCCGCGGCT--CGTGCCGTGCGGCGCCTTCGGACC?????????????????????????????????????????TGCGGCC-AACCGACATAGGGGCTGTCTCTTCACTCTCCCTCCCGTCATAGAATTTGTCGGGTTGGGACGCTTGCGATCGGTTGCCTGTGCGGTTCTACCCCCTTGTGGGTAGCGAAGTCGTCCCTCGATTGATG--CCTGCTTGCCCGGCTGACATTTTGTTGTCGTTCGGGCAGCCGAAATGTTGGCGAAATCCCTGTGTTGGTGCGCGGTCGAATGCCCCGTTGCTATCGCTTGGATTTCTGCCGGCTCTCACGGATGCGGTGCCTAGTGCTAGCTCTGCGGGACTTTGCCCCGCAGACTTCGGGAGGTCCCATGTACGAATCACTGCTCTTATACGCCGTCT-GTCGTGTTGCCGGTGGYGATGCGCAGATCGTGTTCTTTTGTGTTGTCGTTGGCGACACGTCT--GAACAAAGTGTCCGGAGCGTGCTCGCGTGCGTGCGGAATGCCTCTCTGTCCGTATGAGCAGCGATTTCCGGTTTTGCACCGTGCGAAGGCCCGCCCGTCCGGGTCGGTGCCGGAGCCGATGCGCCGGCTCTCGTTTAAGACGTGCCCATTTTCGTAATG-AAAATGCTTTTGGTTCGACATAATATAATTTGTTCTGTTCAAAAACCCATAA-ACAGTACATGATGAAGCTCGAAGTTTGATTTTTTATTTGTTCTATAAA------AAAAGGGAAAGAATCCAGGGTTAGTGAGAATTAACTTAA----TTTCGTTTTAATTAATTGAAAGAAA-----CTTTGTCAGTATATTCTTAACATCGAGATCAAAAAAA--TCCAATTCAAACAAGAAAAAAAA--------GAGAG--AAAGTG-AATTGTT--------------GGAAATTGGTAAAACTCTTTTGATTATAAGGTGGGATGGAAGTGAATCCTTAATATTTTATTTATAAGTA------TAAGGAAACCAGAAAAAA-----------------------------------------GGGATGTTGCTTTCCCTTTGACAAGGAATAAAGATCTCCAAAGTAATGTATAAACCTAAAGATTCTAAAAAGAAAATATAAAGGATTCCGGAACAAGAAAATACTTCGTTGAAATTATCTCAACAATGTAATTGGATCATTTTAATCTAAA-----------------------TATCTTTCTTAGAGATAAGACAAACAAAAGAGTTTATAGACAGCTCAAGAAATTTCTTCATAA----AGATTTTCCTTTTAACTTT-ATCAAAATTATTTAACTTGAGTCATGAGTCAAAATGATATTTTTTTC-TATAACGAAAAGGAAAAAGGAACTCTATTTGAATCATAGTCTAATTAATGATTTTTT-TAGCCCATTTTCCATT--------CTATAGATAAATTTAAATCATTTTTCTTGAGCCGTATGAGGTGAAAATTTCACATACGTTTCTAGGGAGG------CTTTTTTAGATATTTCTTCTTTGCATTTATTGCAATTTTTTCTCTGCGATCATTTTAATTCGAATAGTATCATTATTTCAAAGAAATTGGTT------TCTATATTCTCAAAAGAAAATATAAGACTCTCTCGTTTGTTATATAATTCTTATGTATCAGAATATGAGTTTTTATTCCTGTTTTTTCGTAAAAAATCTTCTTGTTTACGATTAAGATCTTTTAGAAGCTTTCTTGAAAGAATTTACTTCTATGAAAAAATAGAACATTTTAGAATAGTGCATCATGTTTTTTTCAAAAAAACTTTATGGATCTTCACAGATCCTCTCATGCACTATTTTCGATATCAAGGTAAAGCTATTCTAGCATCAAA------AGGGACTGATTTTTTTATGAAGAAATTGAAATCTTACCTTGTCTATTTTTGGCAATATTATTTTCATTTTTGGTCTAAGCCTAATAGGTTTCATAGAAACCAATTCTCTTATTATTCGTTCTACTTTATCGGTTATATTATAAGTGTAAAAATAAATTACTTGGTGGTAAGGAGTCAAATACTAGAGGATTCTATATTAATAGATAC------TCTTATTAAGAGATTTGATACTTTAGTTCCAGTCCTTCCTCTCATTAGATCTTTGTCTAAAGCTTCACTTTGTACTGTAGTAGGACATCCTATTAGTAAGCCGATCTGGACAGATTTA--TCAGATTATGATATTATTAGTCGATTTGGTCGAATATATAAAAATATTTTT-CATTTTT-ATAGTGGATCTTCTAAAAAGAGAATTTTGTATCGAATGAAGTATATACTTCGAC
>Carex_schimperiana_84EMS12
TCGTTGCCTTTCGAAAAACACGACCGTCGCACACGTGACAGAACGCT-GCCGGGGAGGCGCTCGCCGCCTGCTCGGCCC-CACCGGCCGCTTCCCTCCCGCCCTCCGGG-CGTGTCGGTCGTCGGCCGGAATACGGCGCGGGATGACGCCAAGGAACACGAGAAA-GCYGAGGCGCCGGCCGGCCGCTCGAGGTCTGTGCCGGTTGCTGAGGCGAATGAAAACAAAAA----TATGACTCTCGGCAACGGATATCTCGGCTCTCGCATCGATGAAGAACGTAGCGAAATGCGATACGTGGTGTGAATTGCAGAATCCCGTGAACCATCGAGTTTTTGAACGCAAGTTGCGCCCGAGGGACCCTCCCGAGGGCACGCCTGCCTCATGGGCGTTAGAAGCCCATCCACGCTCGGCTGCC-TCACGGCAGAGATGCGGACATTGGCCCTCCGAACCGCGAGGCGCGGTGGGCCTAAGTGTGCGGCCGTCGTACGTGGCCGGGAGCGGCGAGTGGTGGGCG-ACTGCGCGCGTCACCCCGAGCCCCGTACCGACACAGGGCCTTGTCTGACCCCCTAACGAGGAGCACGCTGCCGCGGCT--CGCGCCGCGCGGTGCCTTCGGACCTTCTGGACTCGCTCTGCATGTCGGGCTCCCTGCACTTTTGGTGCGGCC-AACCGACAT-GGGGCTGTCTCTTCACTCTCCCTCCCGTCATAGAATTTGTCGGGTTGGGACGCTTGCGATCGGTTGCCTGTGCGGTTCTACCCCCTTGTGGGTAGCGAAGTCGTCCCTCGATTGATG--CCTGCTTGCCCGGCTGACATTTTGTTGTCGTTCGGGCAGCCGAAATGTTGGCGAAATCCCTGTGTTGGTGCGCGGTCGARTGCCCCGTTGCTATCGCTTGGATTTCYGCCGGCTCTCACGGATGCGGTGCCTAGTGCTAGCTCTGCGGGACTTTGCCCCGCAGACTTCGGGAGGTCCCATGTACGAATCACTGCTCTTATACGCCGTCT-GCCGTGTTGCCGGTGGTGATGCGCAGATCGTGTTCTTTTGTGTTGTCGTTGGCGACACGTCT--GAACAAAGTGTCCGGAGCGTGCTCGCGTGCGTGCGGAATGCCTCTCTGTCCGTATGAGCAGCGATTTCCGGTTTTGCACCGTGCGAAGGCCCGCCCGTCCGGGTCGGTGCCGGAGCCGATGCGCCGGCTCTCGTTTAAGACGTGC???TTTTCGTAATG-AAAATGCTTTTGGTTCGACATAATATAATTTGTTCTGTTCAAAAACCCATAA-ACAGTACATGATGAAGCTCGAAGTTTGATTTTTTATTTGTTCTATAAA------AAAAGGGAAAGAATCCAGGGTTAGTGAGAATTAACTTAA----TTTCGTTTTAATTAATTGAAAGAAA-----CTTTGTCAGTATATTCTTAACATCGAGATCAAAAAAA--TCCAATTCAAACAAGAAAAAAAA--------GAGAG--AAAGTG-AATTGTT--------------GGAAATTGGTAAAACTCTTTTGATTATAAGGTGGGATGGAAGTGAATCCTTAATATTTTATTTATAAGTA------TAAGGAAACCAGAAAAAA-----------------------------------------GGGATGTTGCTTTCCCTTTGACAAGGAATAAAGATCTCCAAAGTAATGTATAAACCTAAAGATTCTAAAAAGAAAATATAAAGGATTCCGGAACAAGAAAATACTTCGTTGAAATTATCTCAACAATGTAATTGGATCATTTTAATCTAAA-----------------------TATCTTTCTTAGAGATAAGACAAACAAAAGAGTTTATAGACAGCTCAAGAAATTTCTTCATAA----AGATTTTCCTTTTAACTTT-ATCAAAATTATTTAACTTGAGTCATGAGTCAAAATGATATTTTTTTC-TATAACGAAAAGGAAAAAGGAACTCTATTTGAATCATAGTCTAATTAATGATTTTTT-TAGCCCATTTTCCATT--------CTATAGATAAATTTAAATCATTTTTCTTGAGCCGTATGAGGTGAAAATTTCACATACGTTTCTAGGGAGG------CTTTTT?AGATATTTCTTCTTTGCATTTATTGCAATTTTTTCTCTGCGATCATTTTAATTCGAATAGTATCATTATTTCAAAGAAATTGGTT------TCTATATTCTCAAAAGAAAATATAAGACTCTCTCGTTTCTTATATAATTCTTATGTATCAGAATATGAGTTTTTATTCCTGTTTTTTCGTAAAAAATCTTCTTGTTTACGATTAAGATCTTTTAGAAGCTTTCTTGAAAGAATTTACTTCTATGAAAAAATAGAACATTTTAGAATAGTGCATCATGTTTTTTTCAAAAAAACTTTATGGATCTTCACAGATCCTCTCATGCACTATTTTCGATATCAAGGTAAAGCTATTCTAGCATCAAA------AGGGACTGATTTTTTTATGAAGAAATTGAAATCTTACCTTGTCTATTTTTGGCAATATTATTTTCATTTTTGGTCTAAGCCTAATAGGTTTCATAGAAACCAATTCTCTTATTATTCGTTCTACTTTATCGGTTATATTATAAGTGTAAAAATAAATTACTTGGTGGTAAGGAGTCAAATACTAGAGGATTCTATATTAATAGATAC------TCTTATTAAGAAATTTGATACTTTAGTTCCAGTCCTTCCTCTCATTAGATCTTTGTCTAAAGCTTCACTTTGTACTGTAGTAGGACATCCTATTAGTAAGCCGATCTGGACAGATTTA--TCAGATTATGATATTATTAGTCGATTTGGTCGAATATATAAAAATATTTTT-CATTTTT-ATAGTGGATCTTCTAAAAAGAGAATTTTGTATCGAATGAAGTATATACTTCGAC
>Carex_schimperiana_117ML08
TCGTTGCCTTTCGAAAAACACGACCGTCGCACACGTGACAGAACGCT-GCCGGGGAGGCGCTCGCCGCCTGCTCGGCCC-CACCGGCCGCTTCCCTCCCGCCCTCCGGG-CGTGTCGGTCGTCGGCCGGAATACGGCGCGGGATGACGCCAAGGAACACGAGAAA-GCCGAGGCGCCGGCSGGCCGCTCGAGGTCTGTGCCGGTTGCTGAGGCGAATGAAAACAAAAA----TATGACTCTCGGCAACGGATATCTCGGCTCTCGCATCGATGAAGAACGTAGCGAAATGCGATACGTGGTGTGAATTGCAGAATCCCGTGAACCATCGAGTTTTTGAACGCAAGTTGCGCCCGAGGGACCCTCCCGAGGGCACGCCTGCCTCATGGGCGTTAGAAGCCCATCCACGCTCGGCTGCC-TCACGGCAGAGATGCGGACATTGGCCCTCCGAACCGCGAGGCGCGGTGGGCCTAAGTGTGCGGCCGTCGTACGTGGCCGGGAGCGGCGAGTGGTGGGCG-ACTGCGCGCGTCACCCCGAGCCCCGTACCGACACAGGGCCTTGTCTGACCCCCTAACGAGGAGCACGCTGCCGCGGCT--CGCGCCGCGCGGTGCCTTCGGACC???????????????????????????????????????????????????????????????????????????????????????????????????????????????????????????????????????????????????????????????????????????????????????????????????????????????????????????????????????????????????????????????????????????????????????????????????????????????????????????????????????????????????????????????????????????????????????????????????????????????????????????????????????????????????????????????????????????????????????????????????????????????????????????????????????????????????????????????????????????????????????????????????????????????????????????????????????????????GGTTCGACATAATATAATTTGTTCTGTTCAAAAACCCATAA-ACAGTACATGATGAAGCTCGAAGTTTGATTTTTTATTTGTTCTATAAA------AAAAGGGAAAGAATCCAGGGTTAGTGAGAATTAACTTAA----TTTCGTTTTAATTAATTGAAAGAAA-----CTTTGTCAGTATATTCTTAACATCGAGATCAAAAAAA--TCCAATTCAAACAAGAAAAAAAA--------GAGAG--AAAGTGAAATTGTTAAAGTGAAATTGTTGGAAATTGGTAAAACTCTTTTGATTATAAGGTGGGATGGAAGTGAATCCTTAATATTTTATTTATAAGTA------TAAGGAAACCAGAAAAAA-----------------------------------------GGGATGTTGCTTTCCCTTTGACAAGGAATAAAGATCTCCAAAGTAATGTATAAACCTAAAGATTCTAAAAAGAAAATATAAAGGATTCCGGAACAAGAAAATACTTCGTTGAAATTATCTCAACAATGTAATTGGATCATTTTAATCTAAA-----------------------TATCTTTCTTAGAGATAAGACAAACAAAAGAGTTTATAGACAGCTCAAGAAATTTCTTCATAA----AGATTTTCCTTTTAACTTT-ATCAAAATTATTTAACTTGAGTCATGAGTCAAAATGATATTTTTTTC-TATAACGAAAAGGAAAAAGGAACTCTATTTGAATCATAGTCTAATTAATGATTTTTT-TAGCCCATTTTCCATT--------CTATAGATAAATTTAAATCATTTTTCTTGAGCCGTATGAGGTGAAAATTTCACATACGTTTCTAGGGAGG------CTTTTTT????????????????????????????????????????????????????????????????????????????????????????????????????????????????????????????????????????????????????????????????????????????????????????????????????????????????????????????????????????????????????????????????????????????????????????????????????????????????????????????????????????????????????????????????????????????????????????????????????????????????????????????????????????????????????????????????????????????????????????????????????????????????????????????????????????????????????????????????????????????????????????????????????????????????????????????????????????????????????????????????????????????????????????????????????????????????????????????????????????????????????????????????????????????????????????????????????????????????????????????????????????????????
>Carex_schimperiana_146SMB10
TCGTTGCCTTTCGAAAAACACGACCGTCGCACACGTGACAGAACGCT-GCCGGGGAGGCGCTCGCCGCCTGCTCGGCCC-CACCGGCCGCTTCCCTCCCGCCCTCCGGG-CGTGTCGGTCGTCGGCCGGAATACGGCGCGGGATGACGCCAAGGAACACGAGAAA-GCCGAGGCGCCGGCGGGCCGCTCGAGGTCTGTGCCGGTTGCTGAGGCGAATGAAAACAAAAA----TATGACTCTCGGCAACGGATATCTCGGCTCTCGCATCGATGAAGAACGTAGCGAAATGCGATACGTGGTGTGAATTGCAGAATCCCGTGAACCATCGAGTTTTTGAACGCAAGTTGCGCCCGAGGGACCCTCCCGAGGGCACGCCTGCCTCATGGGCGTTAGAAGCCCATCCACGCTCGGCTGCC-TCACGGCAGAGATGCGGACATTGGCCCTCCGAACCGCGAGGCGCGGTGGGCCTAAGTGTGCGGCCGTCGTACGTGGCCGGGAGCGGCGAGTGGTGGGCG-ACTGCGCGCGTCACCCCGAGCCCCGTACCGACACAGGGCCTTGTCTGACCCCCTAACGAGGAGCACGCCGCCGCGGCT--CGTGCCGTGCGGCGCCTTCGGACC?????????????????????????????????????????????????????????????????????????????????????????????????????????????????????????????????????????????????????????????????????????????????????????????????????????????????????????????????????????????????????????????????????????????????????????????????????????????????????????????????????????????????????????????????????????????????????????????????????????????????????????????????????????????????????????????????????????????????????????????????????????????????????????????????????????????????????????????????????????????????????????????????????????????????????CCATTTTCGTAATG-AAAATGCTTTTGGTTCGACATAATATAATTTGTTCTGTTCAAAAACCCATAA-ACAGTACATGATGAAGCTCGAAGTTTGATTTTTTATTTGTTCTATAAA------AAAAGGGAAAGAATCCAGGGTTAGTGAGAATTAACTTAA----TTTCGTTTTAATTAATTGAAAGAAA-----CTTTGTCAGTATATTCTTAACATCGAGATCAAAAAAA--TCCAATTCAAACAAGAAAAAAAA--------GAGAG--AAAGTG-AATTGTT--------------GGAAATTGGTAAAACTCTTTTGATTATAAGGTGGGATGGAAGTGAATCCTTAATATTTTATTTGTAAGTA------TAAGGAAACCAGAAAAAA-----------------------------------------GGGATGTTGCTTTCCCTTTGACAAGGAATAAAGATCTCCAAAGTAATGTATAAACCTAAAGATTCTAAAAAGAAAATATAAAGGATTCCGGAACAAGAAAATACTTCGTTGAAATTATCTCAACAATGTAATTGGATCATTTTAATCTAAA-----------------------TATCTTTCTTAGAGATAAGACAAACAAAAGAGTTTATAGACAGCTCAAGAAATTTCTTCATAA----AGATTTTCCTTTTAACTTT-ATCAAAATTATTTAACTTGAGTCATGAGTCAAAATGATATTTTTTTC-TATAACGAAAAGGAAAAAGGAACTCTATTTGAATCATAGTCTAATTAATGATTTTTT-TAGCCCATTTTCCATT--------CTATAGATAAATTTAAATCATTTTTCTTGAGCCGTATGAGGTGAAAATTTCACATACGTTTCTAGGGAGG------CTTTTTT????????????????????????????????????????????????????????????????????????????????????????????????????????????????????????????????????????????????????????????????????????????????????????????????????????????????????????????????????????????????????????????????????????????????????????????????????????????????????????????????????????????????????????????????????????????????????????????????????????????????????????????????????????????????????????????????????????????????????????????????????????????????????????????????????????????????????????????????????????????????????????????????????????????????????????????????????????????????????????????????????????????????????????????????????????????????????????????????????????????????????????????????????????????????????????????????????????????????????????????????????????????????
>Carex_schimperiana_154SMB10
TCGTTGCCTTTCGAAAAACACGACCGTCGCACACGTGACAGAACGCT-GCCGGGGAGGCGCTCGCCGCCTGCTCGGCCC-CACCGGCCGCTTCCCTCCCGCCCTCCGGG-CGTGTCGGTCGTCGGCCGGAACACGGCGCGGGATGACGCCAAGGAACACGAGAAA-GCTGAGGCRCCGGCGGGCCGCTCGAGGTCTGTGCCGGTTGCTGAGGCGAATGAAAACAAAAA----TATGACTCTCGGCAACGGATATCTCGGCTCTCGCATCGATGAAGAACGTAGCGAAATGCGATACGTGGTGTGAATTGCAGAATCCCGTGAACCATCGAGTTTTTGAACGCAAGTTGCGCCCGAGGGACCCTCCCGAGGGCACGCCTGCCTCATGGGCGTTAGAAGCCCATCCACGCTCGGCTGCC-TCACGGCAGAGATGCGGACATTGGCCCTCCGAACCGCGAGGCGCGGTGGGCCTAAGTGTGCGGCCGTCGTACGTGGCCGGGAGCGGCGAGTGGTGGGCG-ACTGCGCGCGTCACCCCGAGCCCCGTACCGACACAGGGCCTTGTCTGACCCCCTAACGAGGAGCACGCCGCCGCGGCT--CGTGCCGTGCGGCGCCTTCGGACY?????????????????????????????????????????????????????????????????????????????????????????????????????????????????????????????????????????????????????????????????????????????????????????????????????????????????????????????????????????????????????????????????????????????????????????????????????????????????????????????????????????????????????????????????????????????????????????????????????????????????????????????????????????????????????????????????????????????????????????????????????????????????????????????????????????????????????????????????????????????????????????????????????????????????????????????????TG-AAAATGCTTTTGGTTCGACATAATATAATTTGTTCTGTTCAAAAACCCATAA-ACAGTACATGATGAAGCTCGAAGTTTGATTTTTTATTTGTTCTATAAA------AAAAGGGAAAGAATCCAGGGTTAGTGAGAATTAACTTAA----TTTCGTTTTAATTAATTGAAAGAAA-----CTTTGTCAGTATATTCTTAACATCGAGATCAAAAAAA--TCCAATTCAAACAAGAAAAAAAA--------GAGAG--AAAG-GAAATTGTT--------------GGAAATTGGTAAAACTCTTTTGATTATAAGGTGGGATGGAAGTGAATCCTTAATATTTTATTTATAAGTA------TAAGGAAACCAGAAAAAA-----------------------------------------GGGATGTTGCTTTCCCTTTGACAAGGAATAAAGATCTCCAAAGTAATGTATAAACCTAAAGATTCTAAAAAGAAAATATAAAGGATTCCGGAACAAGAAAATACTTCGTTGAAATTATCTCAACAATGTAATTGGATCATTTTAATCTAAA-----------------------TATCTTTCTTAGAGATAAGACAAACAAAAGAGTTTATAGACAGCTCAAGAAATTTCTTCATAA----AGATTTTCCTTTTAACTTT-ATCAAAATTATTTAACTTGAGTCATGAGTCAAAATGATATTTTTTTC-TATAACGAAAAGGAAAAAGGAACTCTATTTGAATCATAGTCTAATTAATGATTTTTT-TAGCCCATTTTCCATT--------CTATAGATAAATTTAAATCATTTTTCTTGAGCCGTATGAGGTGAAAATTTCACATACGTTTCTAGGGAGG------CTTTTTT????????????????????????????????????????????????????????????????????????????????????????????????????????????????????????????????????????????????????????????????????????????????????????????????????????????????????????????????????????????????????????????????????????????????????????????????????????????????????????????????????????????????????????????????????????????????????????????????????????????????????????????????????????????????????????????????????????????????????????????????????????????????????????????????????????????????????????????????????????????????????????????????????????????????????????????????????????????????????????????????????????????????????????????????????????????????????????????????????????????????????????????????????????????????????????????????????????????????????????????????????????????????
>Carex_schimperiana_183JMC17
TCGTTGCCTTTCGAAAAACACGACCGTCGCACACGTGACAGAACGCT-GCCGGGGAGGCGCTCGCCGCCTGCTCGGCCC-CACCGGCCGCTTCCCTCCCGCCCTCCGGG-CGTGTCGGTCGTCGGCCGGAATACGGCGCGGGATGACGCCAAGGAACACGAGAAA-GCCGAGGCACCGGCGGGCCGCTCGAGGTCTGTGCCGGSTGCTGAGGCGAATGAAAACAAAAA----TATGACTCTCGGCAACGGATATCTCGGCTCTCGCATCGATGAAGAACGTAGCGAAATGCGATACGTGGTGTGAATTGCAGAATCCCGTGAACCATCGAGTTTTTGAACGCAAGTTGCGCCCGAGGGACCCTCCCGAGGGCACGCCTGCCTCATGGGCGTTAGAAGCCCATCCACGCTCGGCTGCC-TCACGGCAGAGATGCGGACATTGGCCCTCCGAGCCGCGAGGCGCGGTGGGCCTAAGTGTGCGGCCGTCGTACGTGGCCGGGAGCGGCGAGTGGTGGGCG-ACTGCGCGCGTCACCCCGAGCCCCGTACCGACACAGGGCCTTGTCTGACCCCCTAACGAGGAGCACGCCGCCGCGGCT--CGTGCCGCGCGGYGCCTTCGGACCTTCTGGACTCGCTCTGCATGTCGGGCTCCCTGCACTTTTGGTGCGGCC-AACCGACAT-GGGGCTGTCTCTTCACTCTCCCTCCCGTTATAGAATTTGTCGGGTTGGGACGCTTGYGATCGGTTGCCTGTGCGGTTCTACCCTCTTGTGGGTAGCGAAGTCGTCCCTCGATTG-TG--CTTGCTTGCCCGTCTGACATTTTGTTGTCGTTYGGGCAGCCGAAATGTTGGCGAAATCCCTGTGTTGGTGCGCGGTCGAATGCCCCGTTGCTATCGCTTGGATTTCTGCCGGCTCTCACGGATGCGGTGCCTAGTGCTAGCTCTGCGGGACTTTGCCCCGCAGACTTCGGGAGGTCCCATGTACGAATCACTGCTCTTATACGCCGTCT-GTCGTGTTGCCGGTGGTGATGCGCAGATCGTGTTCTTTTGTGTTGTCGTTGGCGACACGTCT--GAACAAAGTGTCCGGAGCGTGCTCGCGTGCGTGCGGAATGCCTCTCTGTCCGTATGAGCAGCGATTTCCGGTTTTGCACCGTGCGAAGGCCCGCCCGTCCGGGTCGGTGCCGGAGCCGATGCGCCGGCTCTCGTTTAAGACGTGCCCATTTTCGTAATG-AAAATGCTTTTGGTTCGACATAATATAATTTGTTCTGTTCAAAAACTCATAA-ACAGTACATTATGAAGCTCGAAGTTTGATTTTTTATTTGTTCTATAAA------AAAAGGGAAAGAATCCAGGGTTAGTGAGAATTAACTTAA----TTTCGTTTTAATTAATTGAAAGAAA-----CTTTGTCAGTATATTCTTAACATCGAGATCAAAAAAA--TCCAATTCAAACAAGAAAAAAAA--------GAGAG--AAAGTG-AATTGTT--------------GGAAATTGGTAAAACTCTTTTGATTATAAGGTGGGATGGAAGTGAATCCTTAATATTTTATTTATAAGTA------TAAGTAAACCAGAAAAAA-----------------------------------------GGGATGTTGCTTTCCCTTTGACAAGGAATAAAGATCTCCAAAGTAATGTATAAACCTAAAGATTCTAAAAAGAAAATATAAAGGATTCCGGAACAAGAAAATACTTCGTTGAAATTATCTCAACAATGTAATTGGATCATTTTAATCTAAA-----------------------TATCTTTCTTAGAGATAAGACAAACAAAAGAGTTTATAGACAGCTCAAGAAATTTCTTCATAA----AGATTTTCCTTTTAACTTT-ATCAAAATTATTTAACTTGAGTCATGAGTCAAAATGATATTTTTTTC-TATAACGAAAAGGAAAAAGGAACTCTATTTGAATCATAGTCTAATTAATGATTTTTT-TAGCCCATTTTCCATT--------CTATAGATAAATTTAAATCATTTTTCTTGAGCCGTATGAGATGAAAATTTCACATACGTTTCTAGGGAGG------CTTTTTT?????????????????????????????????????????????????????????????????TTATTTCAAAGAAATTGGTT------TCTATATTCTCAAAAGAAAATATAAGACTCTCTCGTTTCTTATATAATTCTTATGTATCAGAATATGAGTTTTTATTCCTGTTTTTTCGTAAAAAATCTTCTTGTTTACGATTAAGATCTTTTAGAAGCTTTCTTGAAAGAATTTACTTCTATGAAAAAATAGAACATTTTAGAATAGTGCATCATGTTTTTTTCAAAAAAACTTTATGGATCTTCACAGATCCTCTCATGCACTATTTTCGATATCAAGGTAAAGCTATTCTAGCATCAAA------AGGGACTGATTTTTTTATGAAGAAATTGAAATCTTACCTTATCTATTTTTGGCAATATTATTTTCATTTTTGGTCTGAGCCTAATAGGTTTCATAGAAACCAATTCTCTTATTATTCGTTCTACTTTATCGGTTATATTATAAGTGTAAAAATAAATTACTTGGTGGTAAGGAGTCAAATACTAGAGGATTCTATATTAATAGATAC------TCTTATTAAGAGATTTGATACTTTAGTTCCAGTCCTTCCTCTCATTAGATCTTTGTCTAAAGCTTCACTTTGTACTGTAGTAGGACATCCTATTAGTAAGCCGATCTGGACAGATTTA--TCAGATTATGATATTATTAGTCGATTTGGTCGAATATATAAAAATATTTTT-CATTTTT-ATAGTGGATCTTCTAAAAAGAGAATT????????????????????????????
>Carex_schimperiana_Clark133
TCGTTGCCTTTCGAAAAACACGACCGTCGCACACGTGACAGAACGCT-GCCGGGGAGGCGCTCGCCGCCTGCTCGGCCC-CACCGGCCGCTTCCCTCCCGCCCTCCGGG-CGTGTCGGTCGTCGGCCGGAATACGGCGCGGAATGACGCCAAGGAACACGAGAAA-GCCGAGGCACCGGCGGGCCGCTCGAGGTCTGTGCCGGGTGCTGAGGCGAATGAAAACAAAAA----TATGACTCTCGGCAACGGATATCTCGGCTCTCGCATCGATGAAGAACGTAGCGAAATGCGATACGTGGTGTGAATTGCAGAATCCCGTGAACCATCGAGTTTTTGAACGCAAGTTGCGCCCGAGGGACCCTCCCGAGGGCACGCCTGCCTCATGGGCGTTAGAAGCCCATCCACGCTCGGCTGCC-TCACGGCAGAGATGCGGACATTGGCTCTCCGAGCCGCGAGGCGCGGTGGGCCTAAGTGTGCGGCCGTCGTACGTGGCCGGGAGCGGCGAGTGGTGGGCG-ACTGCGCGCGTCACCCCGAGCCCCGTACCGACACAGGGCCTTGTCTGACCCCCTAACGAGGAGCACGCCGCCGCGGCT--CGTGCCGCGCGGCGCCTTCGGACC???????????????????????????????????????????????????????????????????????????????????????????????TTGTCGGGTTGGGACGCTTGCRATCGGTTGCCTGTGCGGTTCTACCCTCTTGTGGGTAGCGAAGTCGTCCCTCGATTG-TG--CTTGCTTGCCCGTCTGACATTTTGTTGTCGTTCGGGCAGCCGAAATGTTGGCGAAATCCCTGTGTTGGTGCGCGGTCGAATGCCCCGTTGCTATCGCTTGGATTTCTGCCGGCTCTCACGGATGCGGTGCCTAGTGCTAGCTCTGCGGGACTTTGCCCCGCAGACTTCGGGAGGTCCCATGTACGAATCACTGCTCTTATACGCCGTCT-GTCGTGTTGCCGGTGGTGATGCGCAGATYGTGTTCTTTTGTGTTGTCGTTGGCGACACGTCT--GAACAAAGTGTCCGGAGCGTGCTCGCGTGCGTGCGGAATGCCTCTCTGTCCGTATGAGCAGCGATTTCCGGTTTTGCACCGTGCGAAGGCCCGCCCGTCCGGGTCGGTGCCGGAGCCGATGCGCCGGCTCTCGTTTAAGACGTGC????????????????????GCTTTTGGTTAGACATAATATAATTTGTTCTGTTCAAAAACTCATAA-ACAGTACATTATGAAGCTCGAAGTTTGATTTTTTATTTGTTCTATAAA------AAAAGGGAAAGAATCCAGGGTTAGTGAGAATTAACTTAA----TTTCGTTTTAATTAATTGAAAGAAA-----CTTTGTCAGTATATTCTTAACATCGAGATCAAAAAAA--TCCAATTCAAACAAGAAAAAAAA--------GAGAG--AAAG-GAAATTGTT--------------GGAAATTGGTAAAACTCTTTTGATTATAAGGTGGGATGGAAGTGAATCCTTAATATTTTATTTATAAGTA------TAAGTAAACCAGAAAAAA-----------------------------------------GGGATGTTGCTTTCCCTTTGACAAGGAATAAAGATCTCCAAAGTAATGTATAAACCTAAAGATTCTAAAAAGAAAATATAAAGGATTCCGGAACAAGAAAATACTTCGTTGAAATTATCTCAACAATGTAATTGGATCATTTTAATCTAAA-----------------------TATCTTTCTTAGAGATAAGACAAACAAAAGAGTTTATAGACAGCTCAAGAAATTTCTTCATAA----AGATTTTCCTTTTAACTTT-ATCAAAATTATTTAACTTGAGTCATGAGTCAAAATGATATTTTTTTC-TATAACGAAAAGGAAAAAGGAACTCTATTTGAATCATAGTCTAATTAATGATTTTTT-TAGCCCATTTTCCATT--------CTATAGATAAATTTAAATCATTTTTCTTGAGCCGTATGAGATGAAAATTTCACATACGTTTCTAGGGAGG------CTTTTTTAGATATTTCTTCTTTGCATTTATTGCAATTTTTTCTCTGCGATCATTTTAATTCGAATAGTATCATTATTTCAAAGAAATTGGTT------TCTATATTCTCAAAAGAAAATATAAGACTCTCTCGTTTCTTATATAATTCTTATGTATCAGAATATGAGTTTTTATTCCTGTTTTTTCGTAAAAAATCTTCTTGTTTACGATTAAGATCTTTTAGAAGCTTTCTTGAAAGAATTTACTTCTATGAAAAAATAGAACATTTTAGAATAGTGCATCATGTTTTTTTCAAAAAAACTTTATGGATCTTCACAGATCCTCTCATGCACTATTTTCGATATCAAGGTAAAGCTATTCTAGCATCAAA------AGGGACTGATTTTTTTATGAAGAAATTGAAATCTTACCTTATCTATTTTTGGCAATATTATTTTCATTTTTGGTCTGAGCCTAATAGGTTTCATAGAAACCAATTCTCTTATTATTCGTTCTACTTTATCGGTTATATTATAAGTGTAAAAATAAATTACTTGGTGGTAAGGAGTCAAATACTAGAGGATTCTATATTAATAGATAC------TCTTATTAAGAGATTTGATACTTTAGTTCCAGTCCTTCCTCTCATTAGATCTTTGTCTAAAGCTTCACTTTGTACTGTAGTAGGACATCCTATTAGTAAGCCGATCTGGACAGATTTA--TCAGATTATGATATTATTAGTCGATTTGGTCGAATATATAAAAATATTTTT-CATTTTT-ATAGTGGATCTTCTAAAAAGAGAATTTTGTATCGAATGAAGTATATACTTCGAC
>Carex_schimperiana_MDO622
TCGTTGCCTTTCGAAAAACACGACCGTCGCACACGTGACAGAACGCT-GCCGGGGAGGCGCTCGCCGCCTGCTCGGCCC-CACCGGCCGCTTCCCTCCCGCCCTCCGGG-CGTGTCGGTCGTCGGCCGGAACACGGCGCGGGATGACGCCAAGGAACACGAGAAA-GCCGAGGCGCCGGCGGGCCGCTCGAGGTCTGTGCCGGGCGCTGAGGCGAACGAGAACAAAAA----TATGACTCTCGGCAACGGATATCTCGGCTCTCGCATCGATGAAGAACGTAGCGAAATGCGATACGTGGTGTGAATTGCAGAATCCCGTGAACCATCGAGTTTTTGAACGCAAGTTGCGCCCGAGGGACCCTCCCGAGGGCACGCCTGCCTCATGGGCGTTAGAAGCCCATCCACGCTCGGCTGCC-TCACGGCAGAGATGCGGACATTGGCCCTCCGAACCGCGAGGCGCGGTGGGCCCAAGTGTGCGGCCGTCGTACGTGGCCGGGAGCGGCGAGTGGTGGGCG-ACTGCGCGCGTCACCCCGAGCCCCGTACCGACACAGGGCCTTGTCTGACCCCCTAACGAGGAGCGCGCCGCCGCGGCT--CGCGCCGCGCGGCGCCTTCGGACC?????????????????????????????????????????????????????????????????????????????????????????????????????????????????????????????????????????????????????????????????????????????????????????????????????????????????????????????????????????????????????????????????????????????????????????????????????????????????????????????????????????????????????????????????????????????????????????????????????????????????????????????????????????????????????????????????????????????????????????????????????????????????????????????????????????????????????????????????????????????????????????????????????????????????????---------------------------------------------------------------------------------------------------------------------------------------------------------------------------------------------------------------------------------------------------------------------------------------------------------------------------------------------------------------------------------------------------------------------------------------------------------------------------------------------------------------------------------------------------------------------------------------------------------------------------------------------------------------------------------------------------------------------------------------------------------------------------------------------------------------------------------------------------------------------------------------------------------------------------------------------------------------------------------------------------------------------------------------------------------------------------------------------------------------------------------------------------------------------------------------------------------------------------------------------------------------------------------------------------------------------------------------------------------------------------------------------------------------------------------------------------------------------------------------------------------------------------------------------------------------------------------------------------------------------------------------------------------------------------------------------------------------------------------------------------------------------------------------------
>Carex_schimperiana_MM3644
TCGTTGCCTTTCGAAAAAYACGACCGTCGCACACGTGACAGAACGCT-GCCGGGGAGGCGCTCGCCGCCTGCTCGGCCC-CACCGGCCGCTTCCCTCCCGCCCTCCGGG-CGCGTCGGTCGTCGGCCGGAACACGGCGCGGGATGACGCCAAGGAACACGAGAAA-GCTGAGGCGCCGGCGGGCCGCTCGAGGTCTGTGCCGGTTGCTGAGGCGAATGAAAACAAAAA----TATGACTCTCGGCAACGGATATCTCGGCTCTCGCATCGATGAAGAACGTAGCGAAATGCGATACGTGGTGTGAATTGCAGAATCCCGTGAACCATCGAGTTTTTGAACGCAAGTTGCGCCCGAGGGACCCTCCCGAGGGCACGCCTGCCTCATGGGCGTTAGAAGCCCATCCACGCTCGGCTGCC-TCACGGCAGAGATGCGGACATTGGCCCTCCGAACCGCGAGGCGCGGTGGGCCTAAGTGTGCGGCCGTCGTACGTGGCCGGGAGCGGCGAGTGGTGGGCG-ACTGCGCGCGTCACCCCGAGCCCCGTACCGACACAGGGCCTTGTCTGACCCCCTAACGAGGAGCACGCTGCTGCGGCT--CGCGCCGCGCGGTGCCTTCGGACC?????????????????????????????????????????????????????????????????????????????????????????????????????????????????????????????????????????????????????????????????????????????????????????????????????????????????????????????????????????????????????????????????????????????????????????????????????????????????????????????????????????????????????????????????????????????????????????????????????????????????????????????????????????????????????????????????????????????????????????????????????????????????????????????????????????????????????????????????????????????????????????????????????????????????????CCATTTTCGTAATG-AAAATGCTTTTGGTTCGACATAATATAATTTGTTCTGTTCAAAAACCCATAA-ACAGTACATGATGAAGCTCGAAGTTTGATTTTTTATTTGTTCTATAAA-AAAAAAAAAGGGAAAGAATCCAGGGTTAGTGAGAATTAACTTAA----TTTCGTTTTAATTAATTGAAAGAAA-----CTTTGTCAGTATATTCTTAACATCGAGATCAAAAAAA--TCCAATTCAAACAAGAAAAAAAA--------GAGAG--AAAGTG-AATTGTT--------------GGAAATTGGTAAAACTCTTTTGATTATAAGGTGGGATGGAAGTGAATCCTTAATATTTTATTTATAAGTA------TAAGTAAACCAGAAAAAA-----------------------------------------GGGATGTTGCTTTCCCTTTGACAAGGAATAAAGATCTCCAAAGTAATGTATAAACCTAAAGATTCTAAAAAGAAAATATAAAGGATTCCGGAACAAGAAAATACTTCGTTGAAATTATCTCAACAATGTAATTGGATCATTTTAATCTAAA-----------------------TATCTTTCTTAGAGATAAGACAAACAAAAGAGTTTATAGACAGCTCAAGAAATTTCTTCATAA----AGATTTTCCTTTTAACTTT-ATCAAAATTATTTAACTTGAGTCATGAGTCAAAATGATATTTTTTTC-TATAACGAAAAGGAAAAAGGAACTCTATTTGAATCATAGTCTAATTAATGATTTTTT-TAGCCCATTTTCCATT--------CTATAGATAAATTTAAATCATTTTTCTTGAGCCGTATGAGGTGAAAATTTCACATACGTTTCTAGGGAGG------CTTTTTT????????????????????????????????????????????????????????????????????????????????????????????????????????????????????????????????????????????????????????????????????????????????????????????????????????????????????????????????????????????????????????????????????????????????????????????????????????????????????????????????????????????????????????????????????????????????????????????????????????????????????????????????????????????????????????????????????????????????????????????????????????????????????????????????????????????????????????????????????????????????????????????????????????????????????????????????????????????????????????????????????????????????????????????????????????????????????????????????????????????????????????????????????????????????????????????????????????????????????????????????????????????????
>Carex_schimperiana_MM4913
TCGTTGCCTTTCGAAAAACACGACCGTCGCACACGTGACAGAACGCT-GCCGGGGAGGCGCTCGCCGCCTGCTCGGCCC-CACCGGCCGCTTCCCTCCCGCCCTCCGGG-CGTGTCGGTCGTCGGCCGGAAYACGGCGCGGGATGACGCCAAGGAACACGAGAAA-GCYGAGGCGCCGGCGGGCCGCTCGAGGTCTGTGCCGGTTGCTGAGGCGAATGAAAACAAAAA----TATGACTCTCGGCAACGGATATCTCGGCTCTCGCATCGATGAAGAACGTAGCGAAATGCGATACGTGGTGTGAATTGCAGAATCCCGTGAACCATCGAGTTTTTGAACGCAAGTTGCGCCCGAGGGACCCTCCCGAGGGCACGCCTGCCTCATGGGCGTTAGAAGCCCATCCACGCTCGGCTGCC-TCACGGCAGAGATGCGGACATTGGCCCTCCGAACCGCGAGGCGCGGTGGGCCTAAGTGTGCGGCCGTCGTACGTGGCCGGGAGCGGCGAGTGGTGGGCG-ACTGCGCGCGTCACCCCGAGCCCCGTACCGACACAGGGCCTTGTCTGACCCCCTAACGAGGAGCACGCTGCCGCGGCA--CGCGCCGCGCGGTGCCTTCGGACC?????????????????????????????????????????????????????????????????????????????????????????????????????????????????????????????????????????????????????????????????????????????????????????????????????????????????????????????????????????????????????????????????????????????????????????????????????????????????????????????????????????????????????????????????????????????????????????????????????????????????????????????????????????????????????????????????????????????????????????????????????????????????????????????????????????????????????????????????????????????????????????????????????????????????????????????????TG-AAAATGCTTTTGGTTCGACATAATATAATTTGTTCTGTTCAAAAACCCATAA-ACAGTACATGATGAAGCTCGAAGTTTGATTTTTTATTTGTTCTATAAA------AAAAGGGAAAGAATCCAGGGTTAGTGAGAATTAACTTAA----TTTCGTTTTAATTAATTGAAAGAAA-----CTTTGTCAGTATATTCTTAACATCGAGATCAAAAAAA--TCCAATTCAAACAAGAAAAAAAA--------GAGAG--AAAG-GAAATTGTT--------------GGAAATTGGTAAAACTCTTTTGATTATAAGGTGGGATGGAAGTGAATCCTTAATATTTTATTTATAAGTA------TAAGGAAACCAGAAAAAA-----------------------------------------GGGATGTTGCTTTCCCTTTGACAAGGAATAAAGATCTCCAAAGTAATGTATAAACCTAAAGATTCTAAAAAGAAAATATAAAGGATTCCGGAACAAGAAAATACTTCGTTGAAATTATCTCAACAATGTAATTGGATCATTTTAATCTAAA-----------------------TATCTTTCTTAGAGATAAGACAAACAAAAGAGTTTATAGACAGCTCAAGAAATTTCTTCATAA----AGATTTTCCTTTTAACTTT-ATCAAAATTATTTAACTTGAGTCATGAGTCAAAATGATATTTTTTTC-TATAACGAAAAGGAAAAAGGAACTCTATTTGAATCATAGTCTAATTAATGATTTTTT-TAGCCCATTTTCCATT--------CTATAGATAAATTTAAATCATTTTTCTTGAGCCGTATGAGGTGAAAATTTCACATACGTTTCTAGGGAGG------CTTTTTT????????????????????????????????????????????????????????????????????????????????????????????????????????????????????????????????????????????????????????????????????????????????????????????????????????????????????????????????????????????????????????????????????????????????????????????????????????????????????????????????????????????????????????????????????????????????????????????????????????????????????????????????????????????????????????????????????????????????????????????????????????????????????????????????????????????????????????????????????????????????????????????????????????????????????????????????????????????????????????????????????????????????????????????????????????????????????????????????????????????????????????????????????????????????????????????????????????????????????????????????????????????????
>Carex_schimperiana_MM5176
TCGTTGCCTTTCGAAAAACACGACCGTCGCACACGTGACAGAACGCT-GCCGGGGAGGCGCTCGCCGCCTGCTCGGCCC-CACCGGTCGCTTCCCTCCCGCCCTCCGGG-CGTGTCGGTCGTCGGCCGGAATACGGCGCGGGATGACGCCAAGGAACACGAGAAA-GCCGAGGCRCCGGCGGGCCGCTCGAGGTCTGTGCCGGGTGCTGAGGCGAATGAAAACAAAAA----TATGACTCTCGGCAACGGATATCTCGGCTCTCGCATCGATGAAGAACGTAGCGAAATGCGATACGTGGTGTGAATTGCAGAATCCCGTGAACCATCGAGTTTTTGAACGCAAGTTGCGCCCGAGGGACCCTCCCGAGGGCACGCCTGCCTCATGGGCGTTAGAAGCCCATCCACGCTCGGCTGCC-TCACGGCAGAGATGCGGACATTGGCCCTCCGARCCGCGAGGCGCGGTGGGCCTAAGTGTGCGGCCGTCGTACGTGGCCGGGAGCGGCGAGTGGTGGGCG-ACTGCGCRCGTCACCCCGAGCCCCGTACCGACACAGGGCCTTGTCTGACCCCCCAACGAGGAGCACGCTGCCGCGGCT--CGCGCCGCGCGGTGCCTTCGGACC?????????????????????????????????????????????????????????????????????????????????????????????????????????????????????????????????????????????????????????????????????????????????????????????????????????????????????????????????????????????????????????????????????????????????????????????????????????????????????????????????????????????????????????????????????????????????????????????????????????????????????????????????????????????????????????????????????????????????????????????????????????????????????????????????????????????????????????????????????????????????????????????????????????????????????CCATTTTCGTAATG-AAAATGCTTTTGGTTCGACATAAT-----TTGTTCTGTTCAAAAACCCATAA-ACAGTACATGATGAAGCTCGAAGTTTGATTTTTTATTTGTTCTATAAA------AAAAGGGAAAGAATCCAGGGTTAGTGAAAATTAACTTACTTAATTTCGTTTTAATTAATTGAAA-AAA-----CTTTGTCAGTATATTCTTAACATCGAGATCAAAAAAAA-TCCAATTCAAATAAGAAAAAAAA---AAAAAGAGAG--AAAGTGAAATTGTT--------------GGAAATTGGTAAAACTCTTTTGATTATAAGGTGGAATGGAAGTGAATCCTAACTATTTTATTTATAAGTA------TAAGGAAATAAGAAAAAA-----------------------------------------GGGATGTTGCTTTCCCTTTGACAAGGAATAAAGATCTCCAAAGTAATGTATAAACCTAAAGATTCTAAAAAGAAAATATAAAGGATTCCGGAACAAGAAAATACTTCGTTGAAATTATCTCAACAATGTAATTGGATCATTTTAATCTAAA-----------------------TATCTTTCTTAGAGATAAGACAAACAAAAGAGTTTATAGACAGCTCAAGAAATTTCTTCATAA----AGATTTTCCTTTTAACTTT-CTCAAAATTATTTAACTTGAGTCATGAGTCAAAATGATATTTTTTTC-TATAACGAAAAGGAAAAAGGAACTCTATTTGAATCATAGTCTAATTAATGATTTTTT-TAGCCCTTTTTCCATT--------CTATAGATAAATTTAAATCATTTTTCTTGAGCCGTATGAGGTGAAAATTTCACATAC??????????????????????????????????????????????????????????????????????????????????????????????????????????????????????????????????????????????????????????????????????????????????????????????????????????????????????????????????????????????????????????????????????????????????????????????????????????????????????????????????????????????????????????????????????????????????????????????????????????????????????????????????????????????????????????????????????????????????????????????????????????????????????????????????????????????????????????????????????????????????????????????????????????????????????????????????????????????????????????????????????????????????????????????????????????????????????????????????????????????????????????????????????????????????????????????????????????????????????????????????????????????????????????????????????????
>Carex_schimperiana_MM5186
TCGTTGCCTTTCGAAAAACACGACCGTCGCACACGTGACAGAACGCT-GCCGGGGAGGCGCTCGCCGCCTGCTCGGCCC-CACCGGCCGCTTCCCTCCCGCCCTCCGGG-CGTGTCGGTCGTCGGCCGGAATACGGCGCGGGATGACGCCAAGGAACACGAGAAA-GCCGAGGCRCCGGCGGGCCGCTCGAGGTCTGTGCCGGGTGCTGAGGCGAATGAAAACAAAAA----TATGACTCTCGGCAACGGATATCTCGGCTCTCGCATCGATGAAGAACGTAGCGAAATGCGATACGTGGTGTGAATTGCAGAATCCCGTGAACCATCGAGTTTTTGAACGCAAGTTGCGCCCGAGGGACCCTCCCGAGGGCACGCCTGCCTCATGGGCGTTAGAAGCCCATCCACGCTCGGCTGCC-TCACGGCAGAGATGCGGACATTGGCCCTCCGAGCCGCGAGGCGCGGTGGGCCTAAGTGTGCGGCCGTCGTACGTGGCCGGGAGCGGCGAGTGGTGGGCG-ACTGCGCGCGTCACCCCGAGCCCCGTACCGACACAGGGYCTTGTCTGACCCCCTAACGAGGAGCACGCCGCCGCGGCT--CGYGCCGCGCGGCGCCTTCGGACC?????????????????????????????????????????????????????????????????????????????????????????????????????????????????????????????????????????????????????????????????????????????????????????????????????????????????????????????????????????????????????????????????????????????????????????????????????????????????????????????????????????????????????????????????????????????????????????????????????????????????????????????????????????????????????????????????????????????????????????????????????????????????????????????????????????????????????????????????????????????????????????????????????????????????????????????????TG-AAAATGCTTTTGGTTCGACATAATATAATTTGTTCTGTTCAAAAACTCATAA-ACAGTACATTATGAAGCTCGAAGTTTGATTTTTTATTTGTTCTATAAA------AAAAGGGAAAGAATCCAGGGTTAGTGAGAATTAACTTAA----TTTCGTTTTAATTAATTGAAAGAAA-----CTTTGTCAGTATATTCTTAACATCGAGATCAAAAAAA--TCCAATTCAAACAAGAAAAAAAA--------GAGAG--AAAG-GAAATTGTT--------------GGAAATTGGTAAAACTCTTTTGATTATAAGGTGGGATGGAAGTGAATCCTTAATATTTTATTTATAAGTA------TAAGTAAACCAGAAAAAA-----------------------------------------GGGATGTTGCTTTCCCTTTGACAAGGAATAAAGATCTCCAAAGTAATGTATAAACCTAAAGATTCTAAAAAGAAAATATAAAGGATTCCGGAACAAGAAAATACTTCGTTGAAATTATCTCAACAATGTAATTGGATCATTTTAATCTAAA-----------------------TATCTTTCTTAGAGATAAGACAAACAAAAGAGTTTATAGACAGCTCAAGAAATTTCTTCATAA----AGATTTTCCTTTTAACTTT-ATCAAAATTATTTAACTTGAGTCATGAGTCAAAATGATATTTTTTTC-TATAACGAAAAGGAAAAAGGAACTCTATTTGAATCATAGTCTAATTAATGATTTTTT-TAGCCCATTTTCCATT--------CTATAGATAAATTTAAATCATTTTTCTTGAGCCGTATGAGATGAAAATTTCACATACGTTTCTGGGGAGG------CTTTTTT????????????????????????????????????????????????????????????????????????????????????????????????????????????????????????????????????????????????????????????????????????????????????????????????????????????????????????????????????????????????????????????????????????????????????????????????????????????????????????????????????????????????????????????????????????????????????????????????????????????????????????????????????????????????????????????????????????????????????????????????????????????????????????????????????????????????????????????????????????????????????????????????????????????????????????????????????????????????????????????????????????????????????????????????????????????????????????????????????????????????????????????????????????????????????????????????????????????????????????????????????????????????
>Carex_schweickerdtii_189SMB08
TCGTTGCCTCTCGAAAAACACGACCGTTGCACGCGTGACAGAATGCT-GCCGGGGAGGCGCTGGCCGCCTCCTCGGCCC-CGCCGGCCTCTTCCCTCTCGCCCTCCGGG-CGCGTCGGTCGCTGGCCGGAATACGGCGCGGGATGACGCCAAGGAACACGAGAAA-GCCGAGGCGCCGGCGAGCCGCTCGAGGTCTGCGCCGGCTGCCGAGGCCAATGAAAA--GAAAA---TATGACTCTCGGCAACGGATATCTCGGCTCTCGCATCGATGAAGAACGTAGCGAAATGCGATACGTGGTGTGAATTGCAGAATCCCGTGAACCATCGAGTCTTTGAACGCAAGTTGCGCCCGAGGGACCCTCCCGAGGGCACGCCTGCCTCATGGGCGTTAGAAGCCCATCCACGCTCGGTTGCC-TCACGGCARAGATGCGGACATTGGCCCTCCGAACCGCGAGGCGCGGTGGGCCTAAGTGTGCGGCCGTCGTACGTGGCCGGGAGCGGCGAGTGGTGGGCT-ACTGCGCACGTCACCCCGAGCCCCGTACCGACACAGGGCCCTGTYCGACCCCCTAACGAGGAGCACGCCGTCGCGGCT--CGTGCCGCGCGGCGCCTTCGGACC?????????????????????????????????????????????????????????????????????????????????????????????????????????????????????????????????????????????????????????????????????????????????????????????????????????????????????????????????????????????????????????????????????????????????????????????????????????????????????????????????????????????????????????????????????????????????????????????????????????????????????????????????????????????????????????????????????????????????????????????????????????????????????????????????????????????????????????????????????????????????????????????????????????????????????????????????TG-AAAATGCTTTTGGTTCGACATAAT-----TTGTTCTGTTCAAAAACCCATAA-ACAGTACATGATGAAGCTCGAAGTTTGATTTTTTATTTGTTCTATAAA------AAAAGGGAAAGAATCCAGGGTTAGTGAGAATTAACTTAA----TTTCGTTTTAATTAATT----GAAA-----CTTTGTCAGTATATTCTTAACATCGAGATCAAAAAAAA-TCCAATTCAAACAAGAAAAAAAA---TAAAAGAGAG--AAAGTAAAATTGTT--------------GGAAATTGGTAAAACTCTTTTGATTATAAGGTGGAATGGAAGTGAATCCTTAATATTTTATTTATAAGTA------TAAGTAAATCATAAAAAA-----------------------------------------GGGATGTTGCTTTCCCTTTGACAAGGAATAAGGATCTCCAAAGTAATGTATAAACCTAAAGATTCTAAAAAGAAAATAGAAAGGATTCCGGAACAAGAAAATACTTCGTTGAAATTATCTCAACAATGTAATTGGATCATTTTAATCTAAA-----------------------TATCTTTCTTAGAGATAAGACAAACAAAAGAGTTTATAGACAGCTCAAGAAATTTCTTCATAA----AGATTTTCCTTTGAACTTT-CTCAAAATTATTTAACTTGAGTCATGAGTCAAAATGATATTTTTTTC-TATAACGAAAAGGAAAAAGGAACTCTATTTGAATCATAGTCTAATTAATGATTTTTT-TAGCCCATTTTCCATT--------CTATAGATAAATTTAAATCATTTTTCTTGAGCCGTATGAGGTGAAAATTTCACATACGTTTCTAGGGAGG------CTTTTTTAGATATTTCTTCTTTGCATTTATTGCGATTTTTTCTCTTCGATCATTCTAATTCGAATAGTATCATTATTTCAAAGAAATCGGTT------TCTATATTCTCAAAAGAAAATATAAGACTTTCTCGTTTCTTATATAATTCTTATGTATCAGAATATGAGTTTTTATTCCTGTTTTTTCGTAAAAAATCTTCTTGTTTACGATTAAGATCTTTTAGAAGCTTTCTTGAAAGAATTTACTTCTATGGAAAAATAGAACATTTTAGAATAGTGCATCATGTTTTTTTAAAAAAAACTTTATGGATCTTCACAGATCCTCTCATGCACTATTTTCGATATCAAGGTAAAGCTATTCTAGCATCAAA------AGGGACTGATTTTTTTATGAAGAAATTGAAATCTTACCTTGTCTATTTTTGGCAATATTATTTTCATTTTTGGTCTGAGCCTAATAGGTTTCATAGAAACCAATTCTCTTATTATTCGTTCTACTTTATCGGTTATTTTATAAGTGTAAAAATAAATTACTTGGTGGTAAGGAGTCAAATACTAGAGGATTCTATATTAATAGATAC------TCTTATTAAGAGATTTGATACTTTAGTTCCAGTCCTTCCTCTCATTAGATCATTGTCTAAAGCTTCACTTTGTACTGTAGTAGGACATCCTATTAGTAAGCCGATCTGGACAGATTTA--TCAGATTATGATATTATTAGTCGATTTGGTCGAATATATAAAAATCTTTTT-CATTTTT-ATAGTGGATCTTCTAAAAAGAGAATTTTGTATCGAATGAAGTATATACTTCGAC
>Carex_schweickerdtii_BG568
TCGTTGCCTCTCGAAAAACACGACCGTTGCACGCGTGACAGAATGCT-GCCGGGGAGGCGCTCGCCGCCTCCTCGGCCC-CGCCGGCCTCTTCCCTCTCGCCCTCCGGG-CGCGTCGGTCGCTGGCCGGAATACGGCGCGGGATGACGCCAAGGAACACGAGAAAAGCCGAGGCRCCGGCGAGCCGCTCGCGGTCTGCGCCGGYT??C??G?C?AATGAAA---GAAAA---TATGACTCTCGGCAACGGATATCTCGGCTCTCGCATCGATGAAGAACGTAGCGAAATGCGATACGTGGTGTGAATTGCAGAATCCCGTGAACCATCGAGTCTTTGAACGCAAGTTGCGCCCGAGGGACCCTCCCGAGGGCACGCCTGCCTCATGGGCGTTAGAAGCCCATCCACGCTCGGTTGCC-TCACGGCAGAGATGCGGACATTGGCCCTCCGAACCGCGAGGTGCGGTGGACCTAAGTGTGCGGCCGTCGTACGTGGCCGGGAGCGGCGAGTGGTGGGCT-ACTGCGCACGTCACCCCGAGCCCCGTACCGACACAGGGCCCTGTTCGACCCCCTAACGAGGAGCACGCCGTCGCGGCT--CGTGCCGCGCGGCGCCTTCGGACC?????????????????????????????????????????????????????????????????????????????????????????????????????????????????????????????????????????????????????????????????????????????????????????????????????????????????????????????????????????????????????????????????????????????????????????????????????????????????????????????????????????????????????????????????????????????????????????????????????????????????????????????????????????????????????????????????????????????????????????????????????????????????????????????????????????????????????????????????????????????????????????????????????????????????????????????????TG-AAAATGCTTTTGGTTCGACATAAT-----TTGTTCTGTTCAAAAACCCATAA-ACAGTACATGATGAAGCTCGAAGTTTGATTTTTTATTTGTTCTATAAA------AAAAGGGAAAGAATCCAGGGTTAGTGAGAATTAACTTAA----TTTCGTTTTAATTAATT----GAAA-----CTTTGTCAGTATATTCTTAACATCGAGATCAAAAAAAA-TCCAATTCAAACAAGAAAAAAAA---TAAAAGAGAG--AAAGTAAAATTGTT--------------GGAAATTGGTAAAACTCTTTTGATTATAAGGTGGAATGGAAGTGAATCCTTAATATTTTATTTATAAGTA------TAAGTAAATCATAAAAAA-----------------------------------------GGGATGTTGCTTTCCCTTTGACAAGGAATAAGGATCTCCAAAGTAATGTATAAACCTAAAGATTCTAAAAAGAAAATAGAAAGGATTCCGGAACAAGAAAATACTTCGTTGAAATTATCTCAACAATGTAATTGGATCATTTTAATCTAAA-----------------------TATCTTTCTTAGAGATAAGACAAACAAAAGAGTTTATAGACAGCTCAAGAAATTTCTTCATAA----AGATTTTCCTTTGAACTTT-CTCAAAATTATTTAACTTGAGTCATGAGTCAAAATGATATTTTTTTC-TATAACGAAAAGGAAAAAGGAACTCTATTTGAATCATAGTCTAATTAATGATTTTTT-TAGCCCATTTTCCATT--------TTATAGATAAATTTAAATCATTTTTCTTGAGCCGTATGAGGTGAAAATTTCACATACGTTTCTAGGGAGG------CTTTTTT?GATATTTCTTCTTTGCATTTATTGCGATTTTTTCTCTTCGATCATTCTAATTCGAATAGTATCATTATTTCAAAGAAATCGGTT------TCTATATTCTCAAAAGAAAATATAAGACTTTCTCGTTTCTTATATAATTCTTATGTATCAGAATATGAGTTTTTATTCCTGTTTTTTCGTAAAAAATCTTCTTGTTTACGATTAAGATCTTTTAGAAGCTTTCTTGAAAGAATTTACTTCTATGGAAAAATAGAACATTTTAGAATAGTGCATCATGTTTTTTTAAAAAAAACTTTATGGATCTTCACAGATCCTCTCATGCACTATTTTCGATATCAAGGTAAAGCTATTCTAGCATCAAA------AGGGACTGATTTTTTTATGAAGAAATTGAAATCTTACCTTGTCTATTTTTGGCAATATTATTTTCATTTTTGGTCTGAGCCTAATAGGTTTCATAGAAACCAATTCTCTTATTATTCGTTCTACTTTATCGGTTATTTTATAAGTGTAAAAATAAATTACTTGGTGGTAAGGAGTCAAATACTAGAGGATTCTATATTAATAGATAC------TCTTATTAAGAGATTTGATACTTTAGTTCCAGTCCTTCCTCTCATTAGATCATTGTCTAAAGCTTCACTTTGTACTGTAGTAGGACATCCTATTAGTAAGCCGATCTGGACAGATTTA--TCAGATTATGATATTATTAGTCGATTTGGTCGAATATATAAAAATCTTTTT-CATTTTT-ATAGTGGATCTTCTAAAAAGAGAATTTTGTATCGAATGAAGTATATACTTCGAC
>Carex_schweickerdtii_BG_Af454
TCGTCGCCTCTCGAAAAACACGACCGTTGCACGCGTGACAGAATGCT-GCCGGGGAGGCGCCCGCCGCCCCCTCGGCCC-CGCCGGCCTCTTCCCTCTCGCCCTCCGGG-CGCGTCGGTCGCTGGCCGGAATACGGCGCGGGATGACGCCAAGGAACACGAGAAA-GCTGAGGCACCGGCGAGCCGCTCGAGGTCTGCGCCGGCTGCCGAGGCCAATGAAAA--GAAAA---TATGACTCTCGGCAACGGATATCTCGGCTCTCGCATCGATGAAGAACGTAGCGAAATGCGATACGTGGTGTGAATTGCAGAATCCCGTGAACCATCGAGTCTTTGAACGCAAGTTGCGCCCGAGGGACCCTCCCGAGGGCACGCCTGCCTCATGGGCGTTAGAAGCCCATCCACGCTCGGTTGCC-TCACGGCAGAGATGCGGACATTGGCCCTCCGAACCGCGAGGTGCGGTGGGCCTAAGTGTGCGGCCGTCGTACGTGGCCGGGAGCGGCGAGTGGTGGGCT-ACTGCGCACGTCACCCCGAGCCCCGTACCGACACGGGGCCCTGTTCGACCCCCTAACGAGGAGCACGCCGCCGCGGCC--CGTGCCGCGCGGCGCCTTCGGACC??????????????????????????????????????????????????????????????????????????????????????????????????????????????????????????????????????????????????????????????????????????????????????????????????????????????????????????????????????????????????????????????????????????????????????????????????????????????????????????????????????????????????????????????????????????????????????????????????????????????????????????????????????????????????????????????????????????????????????????????????????????????????????????????????????????????????????????????????????????????????????????????????????????????????????????????????????????????????????????????????????????????????????????????????????????????????????????????????????????????????????????????????????????????????????????????????????????????????????????????????????????????????????????????????????????????????????????????????????????????????????????????????????????????????????????????????????????????????????????????????????????????????????????????????????????????????????????????????????????????????????????????????????????????????????????????????????????????????????????????????????????????????????????????????????????????????????????????????????????????????????????????????????????????????????????????????????????????????????????????????????????????????????????????????????????????????????????????????????????????????????????????????????????????????????????????????????????????????????????????????????????????????????????????????????????????????????????????????AGATATTTCTTCTTTGCATTTATTGCGATTTTTTCTCTTCGATCATTCTAATTCGAATAGTATCATTATTTCAAAGAAATCGGTT------TCTATATTCTCAAAAGAAAATAGAAGACTTTCTCGTTTCTTATATAATTCTTATGTATCAGAATATGAGTTTTTATTCCTGTTTTTTCGTAAAAAATCTTCTTGTTTACGATTAAGATCTTTTAGAAGCTTTCTTGAAAGAATTTACTTCTATGGAAAAATAGAACATTTTAGAATAGTGCATCATGTTTTTTTTAAAAAAATTTTATGGATCTTCACAGATCCTCTCATGCACTATTTTCGATATCAAGGTAAAGCTATTCTAGCATCAAA------AGGGACTGATTTTTTTATGAAGAAATTGAAATCTTACCTTGTCTATTTTTGGCAATATTATTTTCATTTTTGGTCTGAGCCTAATAGGTTTCATAGAAACCAATTCTCTTATTATTCGTTCTACTTTATCGGTTATTTTATAAGTGTAAAAATAAATTACTTGGTGGTAAGGAGTCAAATACTAGAGGATTCTATATTAATAGATAC------TCTTATTAAGAGATTTGATACTTTAGTTCCAGTCCTTCCTCTCATTAGATCATTGTCTAAAGCTTCACTTTGTACTGTAGTAGGACATCCTATTAGTAAGCCGATCTGGACAGATTTA--TCAGATTATGATATTATTAGTCGATTTGGTCGAATATATAAAAATCTTTTT-CATTTTT-ATAGTGGATCTTCTAAAAAGAGAATTTTGTATCGAATGAAGTATATACTTCGAC
>Carex_schweickerdtii_Sieben444
TCGTCGCCTCTCGAAAAACACGACCGTTGCACGCGTGACAGAATGCT-GCCGGGGAGGCGCCCGCCKCCYCCTCGGCCC-CGCCGGCCTCTTCCCTCTCGCCCTCCGGG-CGCGTCGGTCGCTGGCCGGAATACGGCGCGGGATGACGCCAAGGAACACGAGAAA-GGTGAGGCCCCGGCGAGGCGCTCGATGTCTGCGCCGGCTGCGGAGGCCAATGAAAA--GAAAA---TATGACTCTCGGCAACGGATATCTCGGCTCTCGCATCGATGAAGAACGTAGCGAAATGCGATACGTGGTGTGAATTGCAGAATCCCGTGAACCATCGAGTCTTTGAACGCAAGTTGCGCCCGAGGGACCCTCCCGAGGGCACGCCTGCCTCATGGGCGTTAGAAGCCCATCCACGCTCGGTTGCC-TCACGGCAGAGATGCGGACATTGGCCCTCCGAACCGCGAGGTGCGGTGGGCCTAAGTGTGCGGCCGTCGTACGTGGCCGGGAGCGGCGAGTGGTGGGCT-ACTGCGCACGTCACCCCGAGCCCCGTACCGACACGGGGCCCTGTTCGACCCCCTAACGAGGAGCACGCCGCCGCGGCC--CGTGCCGCGCGGCGCCTTCGGACC?????????????????????????????????????????????????????????????????????????????????????????????????????????????????????????????????????????????????????????????????????????????????????????????????????????????????????????????????????????????????????????????????????????????????????????????????????????????????????????????????????????????????????????????????????????????????????????????????????????????????????????????????????????????????????????????????????????????????????????????????????????????????????????????????????????????????????????????????????????????????????????????????????????????????????CCATTTTCGTAATG-AAAATGCTTTTGGTTCGACATAAT-----TTGTTCTGTTCAAAAACCCATAA-ACAGTACATGATGAAGCTCGAAGTTTGATTTTTTATTTGTTCTATAAA------AAAAGGGAAAGAATCCAGGGTTAGTGAGAATTAACTTAA----TTTCGTTTTAATTAATT----GAAA-----CTTTGTCAGTATATTCTTAACATCGAGATCAAAAAAAA-TCCAATTCAAACAAGAAAAAAAA---TAAAAGAGAG--AAAGTGAAATTGTT--------------GGAAATTGGTAAAACTCTTTTGATTATAAGGTGGAATGGAAGTGAATCCTTAATATTTTATTTATAAGTA------TAAGTAAATCAGAAAAAA-----------------------------------------GGGATGTTGCTTTCCCTTTGACAAGGAATAAAGATCTCCAAAGTAATGTATAAACCTAAAGATTCTAAAAAGAAAATAGAAAGGATTCCGGAACAAGAAAATACTTCGTTGAAATTATCTCAACAATGTAATTGGATCATTTTAATCTAAA-----------------------TATCTTTCTTAGAGATAAGACAAACAAAAGAGTTTATAGACAGCTCAAGAAATTTCTTCATAA----AGATTTTCCTTTGAACTTT-CTTAAAATTATTTAACTTGAGTCATGAGTCAAAATGATATTTTTTTC-TATAACGAAAAGGAAAAAGGAACTCTATTTGAATCATAGTCTAATTAATGATTTTTT-TAGCCCATTTTCCATT--------CTATAGATAAATTTAAATCATTTTTCTTGAGCCGTATGAGGTGAAAATTTCACATACGTTTCTAGGGAGG------CTTTTTT??ATATTTCTTCTTTGCATTTATTGCGATTTTTTCTCTTCGATCATTCTAATTCGAATAGTATCATTATTTCAAAGAAATCGGTT------TCTATATTCTCAAAAGAAAATAGAAGACTTTCTCGTTTCTTATATAATTCTTATGTATCAGAATATGAGTTTTTATTCCTGTTTTTTCGTAAAAAATCTTCTTGTTTACGATTAAGATCTTTTAGAAGCTTTCTTGAAAGAATTTACTTCTATGGAAAAATAGAACATTTTAGAATAGTGCATCATGTTTTTTTTAAAAAAATTTTATGGATCTTCACAGATCCTCTCATGCACTATTTTCGATATCAAGGTAAAGCTATTCTAGCATCAAA------AGGGACTGATTTTTTTATGAAGAAATTGAAATCTTACCTTGTCTATTTTTGGCAATATTATTTTCATTTTTGGTCTGAGCCTAATAGGTTTCATAGAAACCAATTCTCTTATTATTCGTTCTACTTTATCGGTTATTTTATAAGTGTAAAAATAAATTACTTGGTGGTAAGGAGTCAAATACTAGAGGATTCTATATTAATAGATAC------TCTTATTAAGAGATTTGATACTTTAGTTCCAGTCCTTCCTCTCATTAGATCATTGTCTAAAGCTTCACTTTGTACTGTAGTAGGACATCCTATTAGTAAGCCGATCTGGACAGATTTA--TCAGATTATGATATTATTAGTCGATTTGGTCGAATATATAAAAATCTTTTT-CATTTTT-ATAGTGGATCTTCTAAAAAGAGAATTTTGTATCGAATGAAGTATATACTTCGAC
>Carex_sciocapensis_135JMC17
TCGTTGCCTYTCGA-AAACACGACCGTTGCACGCGTGACAGAAAGCT-GCCGGGGAGGCGCTCGCCGCCTCCCCGGCCC-CACCGGCCTCTTCCCTCTCGCCCTCCGGG-CGCGYCGGTCGCTGGCCGGAATACGGCGCGGGATGACGCCAAGGAACACGAGAAA-GCTGAGGCGCCGGCGAGCCGCTCGAGGTCTGCGCCGGCTGCCGAGGCCAATGAAAAAAAAAA----TATGACTCTCGGCAACGGATATCTCGGCTCTCGCATCGATGAAGAACGTAGCGAAATGCGATACGTGGTGTGAATTGCAGAATCCCGTGAACCATCGAGTCTTTGAACGCAAGTTGCGCCCGAGGGACCCTCCCGAGGGCACGCCTGCCTCATGGGCGTTAGAAGCCCATCCACGCTCGGCTGCC-TCACGGCAGAGATGCGGACATTGGCCCTCCGAACCGCGAGGCGCGGTGGGCCTAAGTGTGCGGCCGTCGTACGTGGCCGGGAGCGGCGAGTGGTGGGCT-ACTGCGCGCGTCACCCCGAGCCCCGTGCCGACACAGGGCCTTGTTCGACCCCCTAACGAGGAGCACGCCGCCGCGGCT--CGCGCCGCGCGGCGCCTTCGGACC??????????????????????????????????????TGGTGCGGCC-AACCGACAT-GGGGCTGTCTCTTCACTCTCCCTCCCGTCATTGAATTTGTCGGGTTGGGACGCTCGWGATCGGTTGCCTGTGCGGTTCTACCCTCTTGCGGGTAGCGAAGTCGTCCCTCGATGGATA--TTTGCTTGCCCCGCTGACATTTTGTTGTCGTTTGGGCAGCCGAAATGTTGGCASAATCCTTGTGTTGGTGCGCGGTTGAATGCCTCGTTGCTATCGCTTGGATTTTTGCCGGCTCTCACGGATGCGGTGCCTAGTGCTAGCTCTGCGGGACTTTGCCCCGCAGACTTCGGGAGGTCCCGTGTACGAATCATTGCTCTTATACGCCGTCT-GTCGTGCTGCCGGTGGCGGCACGCAGATCGTGTTCTGCCGTGTCGTCGTTGGCGACGCGGCGCGGAACAGTGTGTCCGGAGCGTGATCGCGTGCACGGGGAATGCCTCTCCGTCCGTACGAGCAGCGATTTCCGGTTTTGCGTCGTGCGAAGGCCCGCCCGTCCGGGTTGGCGCCGGAGCTGACGCGCCGGCTCTCGTTTAAGACGTGCCCATTTTCGTAATGAAAAATGCTTTTGGTTCGACATAAT-----TTGTTCTGTTCAAAAACCCATAA-ACAGTACATGATGAAGCTCGAAGTTTGATTTTTTATTTGTTCTATAAA------AAAAGGGAAAGAATCCAGGGTTAGTGAGAATTAACTTAA----TTTCGTTTTAATTAATTGAAAGAAA-----CTTTGTCAGTATATTCTTAACATCGAGATCAAAAGAAA-TCCAATTCAAACAAGAAAAAAAA------AAGAGAGTTAAAGTGAAATTGTT--------------GGAAATTGGAAAAACTCTTTTGATTATAAGGTGGAATGGAAGTGAATTCTTAATATTTTATTTATAAGTA------TAAAGAAATCAGAAAAAA-----------------------------------------GGGATGTTGCTTTCCCTTTGACAAGGAATAAAGATCTCCAAAGTAATGTATAAACCTAAAGATTCTAAAAAGAAAATATAAAGGATTCCGGAACAAGAAAATACTTCGTTGAAATTATCTCAACAATGTAATTGGATCATTTTAATCTAAA-----------------------TATCTTTCTTAGAGATAAGACAAACAAAAGAGTTTATAGACAGCTCAAGAAATTTCTTCATAA----AGATTTTCCTTTTAA--------------------CTTGAGTCATGAGTCAAAATGATATTTTTTTC-GATAACGAAAAGGAAAAAGGAACTCTATTTGAATCATAGTCTAATTAATGATTTTTT-TAGCCCATTTTCCATT--TCCATTCTATAAATAAATTTAAATCATTTTTCTTGAGCCGTATGAGGTGAAAATCTCACATACGTTTCTAGGGAGGGGGAGGCTTTTT?????????????????????????????????????????????????????????????????????????????????????????????????????????????AAATATAAGACTCTCTCGTTTCTTATATAATTCTTATGTATCAGAATATGAGTTTTTATTCCTGTTTTTTCGTAAAAAATCTTCTTGTTTACGATTAAGATCTTTTAGAAGCTTTCTTGAAAGAATTTACTTCTATGGAAAAATAGAACATTTTAGAATAGTGCATCAAGTTTTTTTGAAAAAAACTTTATGGATCTTCACAGATCCTCTGATGCACTATTTTCGATATCAAGGTAAAGCTATTCTAGCATCAAA------AGGGACTGATTTTTTTATGAAGAAATTGAAATCTTACCTTGTCTATTTTTGGCAATATTATTTTCATTTTTGGTCTGAGCCTAATAGGTTTCATAGAAACCAATTCTCTTATTATTCGTTCTACTTTATCGGTTATTTTATAAGTGTAAAAATAAATTACTTGGTGGTAAGGAGTCAAATACTAGAGGATTCTATATTAATAGATAC------TCTTATTAAAAGATTTAATACTTTAGTTCCAGTCCTTCCTCTCATTAGATCTTTGTCTAAAGCTTCACTTTGTACTGTAGTAGGACATCCTACTAGTAAGCCGATCTGGACAGATTTA--TCAGATTCTGATATTATTAGTCGATTTGGTCGAATATATAAAAATCTTTTT-CATTTTT-ATAGTGGATCTTCTAAAAAGAGATTTTTGTATCGAATGAAGTATATACTTCGAC
>Carex_sciocapensis_143JMC17
TCGTTGCCTTTCGA-AAACACGACCGTTGCACGCGTGACAGAAAGCT-GCCGGGGAGGCGCTCGCCGCCTCCCCGGCCC-CACCGGCCTCTTCCCTCTCGCCCTCCGGG-CGCGYCGGTCGCTGGCCGGAATACGGCGCGGGATGACGCCAAGGAACACGAGAAA-GCTGAGGCGCCGGCGAGCCGCTCGAGGTCTGCGCCGGCTGCCGAGGCCAATGAAAAAAAAAA----TATGACTCTCGGCAACGGAT????????????????????????????????????????????????????????????????????????????????????????????????????????????????????????????????????????????????????????????????????????????????????????????????????????????????????????????????????????????????????????????????????????????????????????????????????????????????????????????????????????????????????????????????????????????????????????????????????????????????????????TGGTGCGGCC-AACCGACAT-GGGGCTGTCTCTTCACTCTCCCTCCCGTCATTGAATTTGTCGGGTTGGGACGCTCGWGATCGGTTGCCTGTGCGGWTCTACCCTCTTGCGGGTAGCGAAGTCGTCCCTCGATGGATA--TTTGCTTGCCCCGCTGACATTTTGTTGTCGTTTGGGCAGCCGAAATGTTGGCARAATCCTTGTGTTGGTGCGCGGTTGAATGCCTCGTTGCTATCGCTTGGATTTTTGCCGGCTCTCACGGATGCGGTGCCTAGTGCTAGCTCTGCGGGACTTTGCCCCGCAGACTTCGGGAGGTCCCGTGTACGAATCATTGCTCTTATACGCCGTCT-GTCGTGCTGCCGGTGGCGGCACGCAGATCGTGTTCTGCCGTGTCGTCGTTGGCGACGCGGCGCGGAACAGTGTGTCCGGAGCGTGATCGCGTGCACGGGGAATGCCTCTCCGTCCGTACGAGCAGCGATTTCCGGTTTTGCGTCGTGCGAAGGCCCGCCCGTCCGGGTTGGCGCCGGAGCTGACGCGCCGGCTCTCGTTTAAGACGTGC???????????????AAAATGCTTTTGGTTCGACATAAT-----TTGTTCTGTTCAAAAACCCATAA-ACAGTACATGATGAAGCTCGAAGTTTGATTTTTTATTTGTTCTATAAA------AAAAGGGAAAGAATCCAGGGTTAGTGAGAATTAACTTAA----TTTCGTTTTAATTAATTGAAAGAAA-----CTTTGTCAGTATATTCTTAACATCGAGATCAAAAGAAA-TCCAATTCAAACAAGAAAAAAAA------AAGAGAGTTAAAGTGAAATTGTT--------------GGAAATTGGAAAAACTCTTTTGATTATAAGGTGGAATGGAAGTGAATTCTTAATATTTTATTTATAAGTA------TAAAGAAATCAGAAAAAA-----------------------------------------GGGATGTTGCTTTCCCTTTGACAAGGAATAAAGATCTCCAAAGTAATGTATAAACCTAAAGATTCTAAAAAGAAAATATAAAGGATTCCGGAACAAGAAAATACTTCGTTGAAATTATCTCAACAATGTAATTGGATCATTTTAATCTAAA-----------------------TATCTTTCTTAGAGATAAGACAAACAAAAGAGTTTATAGACAGCTCAAGAAATTTCTTCATAA----AGATTTTCCTTTTAA--------------------CTTGAGTCATGAGTCAAAATGATATTTTTTTC-TATAACGAAAAGGAAAAAGGAACTCTATTTGAATCATAGTCTAATTAATGATTTTTT-TAGCCCATTTTCCATT--TCCATTCTATAAATAAATTTAAATCATTTTTCTTGAGCCGTATGAGGTGAAAATTTCACATACGTTTCTAGGGAGGGGGAGGCTTTT??????????????????????????????????????????????????????????????????????????????????????????????????????????????????????????????????????????????????????????????????????????????????????????????????????????????????????????????????????????????????????????????????????????????????????????????????????????????????????????????????????????????????????????????????????????????????????????????????????????????????????????????????????????????????????????GGTCTGAGCCTAATAGGTTTCATAGAAACCAATTCTCTTATTATTCGTTCTACTTTATCGGTTATTTTATAAGTGTAAAAATAAATTACTTGGTGGTAAGGAGTCAAATACTAGAGGATTCTATATTAATAGATAC------TCTTATTAAAAGATTTAATACTTTAGTTCCAGTCCTTCCTCTCATTAGATCTTTGTCTAAAGCTTCACTTTGTACTGTAGTAGGACATCCTATTAGTAAGCCGATCTGGACAGATTTA--TCAGATTCTGATATTATTAGTCGATTTGGTCGAATATATAAAAATCTT??????????????????????????????????????????????????????????????????
>Carex_sciocapensis_BG535
TCGTTGCCTTTCGAAAAACACGACCGTTGCACGCGTGACAGAAAGCT-GCCGGGGAGGCGCTCGCCGCCTCCCCGGCCC-CACCGGCCTCTTCCCTCTCGCCCTCCGGG-CGCGTCGGTCGCTGGCCGGAATACGGCGCGGGATGACGCCAAGGAACACGAGAAA-GCTGAGGCGCCGGCGAGCCGCTCGAGGTCTGCGCCGGCTGCTGAGGCCAATGAAAAAAAAA-----TATGACTCTCGGCAACGGATATCTCGGCTCTCGCATCGATGAAGAACGTAGCGAAATGCGATACGTGGTGTGAATTGCAGAATCCCGTGAACCATCGAGTCTTTGAACGCAAGTTGCGCCCGAGGGACCCTCCCGAGGGCACGCCTGCCTCATGGGCGTTAGAAGCCCATCCACGCTCGGCTGCC-TCACGGCAGAGATGCGGACATTGGCCCTCCGAACCGCGAGGTGCGGTGGGCCTAAGTGTGCGGCCGTCGTACGTGGCCGGGAGCGGCGAGTGGTGGGCT-ACTGCGCGCGTCACCCCGAGCCCCGTGCCGACACAGGGCCTTGTTTGACCCCCTAACGAGGAGCACGCCGCCGCGGCT--CGCGCCGCGCGGCGCCTTCGGACC?????????????????????????????????????????????????????????????????????????????????????????????????????????????????????????????????????????????????????????????????????????????????????????????????????????????????????????????????????????????????????????????????????????????????????????????????????????????????????????????????????????????????????????????????????????????????????????????????????????????????????????????????????????????????????????????????????????????????????????????????????????????????????????????????????????????????????????????????????????????????????????????????????????????????????---------------------------------------------------------------------------------------------------------------------------------------------------------------------------------------------------------------------------------------------------------------------------------------------------------------------------------------------------------------------------------------------------------------------------------------------------------------------------------------------------------------------------------------------------------------------------------------------------------------------------------------------------------------------------------------------------------------------------------------------------------------------------------------------------------------------------------------------------------------------------------------------------------------------------------------------------------------------------------------------------------------------------------------------------------------------------------------------------------------------------------------------------------------------------------------------------------------------------------------------------------------------------------------------------------------------------------------------------------------------------------------------------------------------------------------------------------------------------------------------------------------------------------------------------------------------------------------------------------------------------------------------------------------------------------------------------------------------------------------------------------------------------------------------
>Carex_sciocapensis_MM3034A
?????????????AAAAACACGACCGTTGCACGCGTGACAGAAAGCT-GCCGGGGAGGCGCTCGCCGCCTCTCCGGCCC-CACCGGCCTCTTCCCTCTCGCCCTCCGGG-CGCGTCGGTCGCTGGCCGGAATACGGCGCGGGATGACGCCAAGGAACACGAGAAA-GCTGAGGCRCCGGCGAGCCGCTCGAGGTCTGCGCCGGCTGCCGAGGCCAATGAAAAAAAAAA----TATGACTCTCGGCAACGGATATCTCGGCTCTCGCATCGATGAAGAACGTAGCGAAATGCGATACGTGGTGTGAATTGCAGAATCCCGTGAACCATCGAGTCTTTGAACGCAAGTTGCGCCCGAGGGACCCTCCCGAGGGCACGCCTGCCTCATGGGCGTTAGAAGCCCATCCACGCTCGGCTGCC-TCACGGCAGAGATGCGGACATTGGCCCTCCGAACCGCGAGGCGCGGTGGGCCTAAGTGTGCGGCCGTCGTACGTGGCCGGGAGCGGCGAGTGGTGGGCT-ACTGCGCGCGTCACCCCGAGCCCCGTGCCGACACAGGGCCTTGTTCGACCCCCTAACGAGGAGCACGCCGCCGCGGCT--CGCGCCGCGCGGCGCCTTCGGACC?????????????????????????????????????????????????????????????????????????????????????????????????????????????????????????????????????????????????????????????????????????????????????????????????????????????????????????????????????????????????????????????????????????????????????????????????????????????????????????????????????????????????????????????????????????????????????????????????????????????????????????????????????????????????????????????????????????????????????????????????????????????????????????????????????????????????????????????????????????????????????????????????????????????????????CCATTTTCGTAATG-AAAATGCTTTTGGTTCGACATAAT-----TTGTTCTGTTCAAAAACCCATAA-ACAGTACATGATGAAGCTCGAAGTTTGATTTTTTATTTGTTCTATAAA------AAAAGGGAAAGAATCCAGGGTTAGTGAGAATTAACTTAA----TTTCGTTTTAATTAATTGAAAGAAA-----CTTTGTCAGTATATTCTTAACATCGAGATCAAAAGAAA-TCCAATTCAAACAAGAAAAAAAA----AAAAGAGAGTTAAAGTGAAATTGTT--------------GGAAATTGGAAAAACTCTTTTGATTATAAGGTGGAATGGAAGTGAATTCTTAATATTTTATTTATAAGTA------TAAAGAAATCAGAAAAAA-----------------------------------------GGGATGTTGCTTTCCCTTTGACAAGGAATAAAGATCTCCAAAGTAATGTATAAACCTAAAGATTCTAAAAAGAAAATATAAAGGATTCCGGAACAAGAAAATACTTCGTTGAAATTATCTCAACAATGTAATTGGATCATTTTAATCTAAA-----------------------TATCTTTCTTAGAGATAAGACAAACAAAAGAGTTTATAGACAGCTCAAGAAATTTCTTCATAA----AGATTTTCCTTTTAA--------------------CTTGAGTCATGAGTCAAAATGATATTTTTTTC-TATAACGAAAAGGAAAAAGGAACTCTATTTGAATCATAGTCTAATTAATGATTTTTT-TAGCCCATTTTCCATT--TCCATTCTATAAATAAATTTAAATCATTTTTCTTGAGCCGTATGAGGTGAAAATTTCACATACGTTTCTAGGGAGGGGGAGGCTTTTTT????????????????????????????????????????????????????????????????????????????????????????????????????????????????????????????????????????????????????????????????????????????????????????????????????????????????????????????????????????????????????????????????????????????????????????????????????????????????????????????????????????????????????????????????????????????????????????????????????????????????????????????????????????????????????????????????????????????????????????????????????????????????????????????????????????????????????????????????????????????????????????????????????????????????????????????????????????????????????????????????????????????????????????????????????????????????????????????????????????????????????????????????????????????????????????????????????????????????????????????????????????????????
>Carex_sciocapensis_MM3034B
TCGTTGCCTTTCGAAAAACACGACCGTTGCACGSGTGACAGAAAGCT-GCCGGGGAGGCGCTCGCCGCCTCYCCGGCCC-CACCGGCCTCTTCCCTCTCGCCCTCCGGG-CGCGTCGGTCGCTGGCCGGAATACGGCGCGGGATGACGCCAAGGAACACGAGAAA-GCTGAGGCGCCGGCGAGCCGCTCGAGGTCTGCGCCGGCTGCCGAGGCCAATGAAAAAAAAAA----TATGACTCTCGGCAACGGATATCTCGGCTCTCGCATCGATGAAGAACGTAGCGAAATGCGATACGTGGTGTGAATTGCAGAATCCCGTGAACCATCGAGTCTTTGAACGCAAGTTGCGCCCGAGGGACCCTCCCGAGGGCACGCCTGCCTCATGGGCGTTAGAAGCCCATCCACGCTCGGCTGCC-TCACGGCAGAGATGCGGACATTGGCCCTCCGAACCGCGAGGCGCGGTGGGCCTAAGTGTGCGGCCGTCGTACGTGGCCGGGAGCGGCGAGTGGTGGGYT-ACTGCGCGCGTCACCCCGAGCCCCGTGCCGACACAGGGCCTTGTTCGACCCCCTAACGAGGAGCACGCCGCCGCGGCT--CGCGCCGCGCGGCGCCTTCGGACC?????????????????????????????????????????????????????????????????????????????????????????????????????????????????????????????????????????????????????????????????????????????????????????????????????????????????????????????????????????????????????????????????????????????????????????????????????????????????????????????????????????????????????????????????????????????????????????????????????????????????????????????????????????????????????????????????????????????????????????????????????????????????????????????????????????????????????????????????????????????????????????????????????????????????????CCATTTTCGTAATG-AAAATGCTTTTGGTTCGACATAAT-----TTGTTCTGTTCAAAAACCCATAA-ACAGTACATGATGAAGCTCGAAGTTTGATTTTTTATTTGTTCTATAAA------AAAAGGGAAAGAATCCAGGGTTAGTGAGAATTAACTTAA----TTTCGTTTTAATTAATTGAAAGAAA-----CTTTGTCAGTATATTCTTAACATCGAGATCAAAAGAAA-TCCAATTCAAACAAGAAAAAAAA----AAAAGAGAGTTAAAGTGAAATTGTT--------------GGAAATTGGAAAAACTCTTTTGATTATAAGGTGGAATGGAAGTGAATTCTTAATATTTTATTTATAAGTA------TAAAGAAATCAGAAAAAA-----------------------------------------GGGATGTTGCTTTCCCTTTGACAAGGAATAAAGATCTCCAAAGTAATGTATAAACCTAAAGATTCTAAAAAGAAAATATAAAGGATTCCGGAACAAGAAAATACTTCGTTGAAATTATCTCAACAATGTAATTGGATCATTTTAATCTAAA-----------------------TATCTTTCTTAGAGATAAGACAAACAAAAGAGTTTATAGACAGCTCAAGAAATTTCTTCATAA----AGATTTTCCTTTTAA--------------------CTTGAGTCATGAGTCAAAATGATATTTTTTTC-TATAACGAAAAGGAAAAAGGAACTCTATTTGAATCATAGTCTAATTAATGATTTTTT-TAGCCCATTTTCCATT--TCCATTCTATAAATAAATTTAAATCATTTTTCTTGAGCCGTATGAGGTGAAAATTTCACATACGTTTCTAGGGAGGGGGAGGCTTTTTT????????????????????????????????????????????????????????????????????????????????????????????????????????????????????????????????????????????????????????????????????????????????????????????????????????????????????????????????????????????????????????????????????????????????????????????????????????????????????????????????????????????????????????????????????????????????????????????????????????????????????????????????????????????????????????????????????????????????????????????????????????????????????????????????????????????????????????????????????????????????????????????????????????????????????????????????????????????????????????????????????????????????????????????????????????????????????????????????????????????????????????????????????????????????????????????????????????????????????????????????????????????????
>Carex_sciocapensis_MM3035
TCGTTGCCTTTCGAAAAACACGACCGTTGCACGCGTGACAGAAAGCT-GCCGGGGAGGCGCTCGCCGCCTCTCCGGCCC-CACCGGCCTCTTCCCTCTCGCCCTCCGGG-CGCGTCGGTCGCTGGCCGGAATACGGCGCGGGATGACGCCAAGGAACACGAGAAA-GCYGAGGCRCCGGCGAGCCGCTCGAGGTCTGCGCCGGCTGCCGAGGCCAAYGAAAAAAAAAA----TATGACTCTCGGCAACGGATATCTCGGCTCTCGCATCGATGAAGAACGTAGCGAAATGCGATACGTGGTGTGAATTGCAGAATCCCGTGAACCATCGAGTCTTTGAACGCAAGTTGCGCCCGAGGGACCCTCCCGAGGGCACGCCTGCCTCATGGGCGTTAGAAGCCCATCCACGCTCGGCTGCC-TCACGGCAGAGATGCGGACATTGGCCCTCCGAACCGCGAGGCGCGGTGGGCCTAAGTGTGCGGCCGTCGTACGTGGCCGGGAGCGGCGAGTGGTGGGCT-ACTGCGCGCGTCACCCCGAGCCCCGTGCCGACACAGGGCCTTGTTSGACCCCCTAACGAGGAGCACGCCGCCGCGGCT--CGCGCCGCGCGGCGCCTTCGGACC?????????????????????????????????????????????????????????????????????????????????????????????????????????????????????????????????????????????????????????????????????????????????????????????????????????????????????????????????????????????????????????????????????????????????????????????????????????????????????????????????????????????????????????????????????????????????????????????????????????????????????????????????????????????????????????????????????????????????????????????????????????????????????????????????????????????????????????????????????????????????????????????????????????????????????CCATTTTCGTAATG-AAAATGCTTTTGGTTCGACATAAT-----TTGTTCTGTTCAAAAACCCATAA-ACAGTACATGATGAAGCTCGAAGTTTGATTTTTTATTTGTTCTATAAA------AAAAGGGAAAGAATCCAGGGTTAGTGAGAATTAACTTAA----TTTCGTTTTAATTAATTGAAAGAAA-----CTTTGTCAGTATATTCTTAACATCGAGATCAAAAGAAA-TCCAATTCAAACAAGAAAAAAAA----AAAAGAGAGTTAAAGTGAAATTGTT--------------GGAAATTGGAAAAACTCTTTTGATTATAAGGTGGAATGGAAGTGAATTCTTAATATTTTATTTATAAGTA------TAAAGAAATCAGAAAAAA-----------------------------------------GGGATGTTGCTTTCCCTTTGACAAGGAATAAAGATCTCCAAAGTAATGTATAAACCTAAAGATTCTAAAAAGAAAATATAAAGGATTCCGGAACAAGAAAATACTTCGTTGAAATTATCTCAACAATGTAATTGGATCATTTTAATCTAAA-----------------------TATCTTTCTTAGAGATAAGACAAACAAAAGAGTTTATAGACAGCTCAAGAAATTTCTTCATAA----AGATTTTCCTTTTAA--------------------CTTGAGTCATGAGTCAAAATGATATTTTTTTC-TATAACGAAAAGGAAAAAGGAACTCTATTTGAATCATAGTCTAATTAATGATTTTTT-TAGCCCATTTTCCATT--TCCATTCTATAAATAAATTTAAATCATTTTTCTTGAGCCGTATGAGGTGAAAATTTCACATACGTTTCTAGGGAGGGGGAGGCTTTTTT????????????????????????????????????????????????????????????????????????????????????????????????????????????????????????????????????????????????????????????????????????????????????????????????????????????????????????????????????????????????????????????????????????????????????????????????????????????????????????????????????????????????????????????????????????????????????????????????????????????????????????????????????????????????????????????????????????????????????????????????????????????????????????????????????????????????????????????????????????????????????????????????????????????????????????????????????????????????????????????????????????????????????????????????????????????????????????????????????????????????????????????????????????????????????????????????????????????????????????????????????????????????
>Carex_sciocapensis_MM3831
TCGTTGCCTTTCGAAAAACACGACCGTTGCACGCGTGACAGAAAGCT-GCCGGGGAGGCGCTCGCCGCCTCCCCGGCCC-CACCGGCCTCTACCCTCTCGCCCTCCGGG-CGTGTCGGTCGCTGGCCGGAATACGGCGCGGGATGACGCCAAGGAACACGAGAAA-GCTGAGGCGCCGGCGAGCCGCTCGAGGTCTGCGCCGGTTGCTGAGGCCAATGAAAAAAAAAA----TATGACTCTCGGCAACGGATATCTCGGCTCTCGCATCGATGAAGAACGTAGCGAAATGCGATACGTGGTGTGAATTGCAGAATCCCGTGAACCATCGAGTCTTTGAACGCAAGTTGCGCCCGAGGGACCCTCCCGAGGGCACGCCTGCCTCATGGGCGTTAGAAGCCCATCCACGCTCGGCTGCC-TCACGGCAGAGATGCGGACATTGGCCCTCCGAACCGCGAGGTGCGGTGGGCCTAAGTGTGCGGCCGTCGTACGTGGCCGGGAGCGGCGAGTGGTGGGCT-ACTGCGCACGTCACCCCGAGCCCCGTGCCGACACAGGGCCTTGTTTGACCCCCTAACGAGGAGCACGCCGCCGCGGCT--CGCGCCGCGCGGCGCCTTCGGACC?????????????????????????????????????????????????????????????????????????????????????????????????????????????????????????????????????????????????????????????????????????????????????????????????????????????????????????????????????????????????????????????????????????????????????????????????????????????????????????????????????????????????????????????????????????????????????????????????????????????????????????????????????????????????????????????????????????????????????????????????????????????????????????????????????????????????????????????????????????????????????????????????????????????????????CCATTTTCGTAATG-AAAATGCTTTTGGTTCGACATAAT-----TTGTTCTGTTCAAAAACCCATAA-ACAGTACATGATGAAGCTCGAAGTTTGATTTTTTATTTGTTCTATAAA------AAAAGGGAAAGAATCCAGGGTTAGTGAGAATTAACTTAA----TTTCGTTTTAATTAATTGAAAGAAA-----CTTTGTCAGTATATTCTTAACATCGAGATCAAAAGAAA-TCCAATTCAAACAAGAAAAAAAA-----AAAGAGAGTTAAAGTGAAATTGTT--------------GGAAATTGGAAAAACTCTTTTGATTATAAGGTGGAATGGAAGTGAATTCTTAATATTTTATTTATAAGTA------TAAATAAATCAGAAAAAA-----------------------------------------GGGATGTTGCTTTCCCTTTGACAAGGAATAAAGATCTCCAAAGTAATGTATAAACCTAAAGATTCTAAAAAGAAAATATAAAGGATTCCGGAACAAGAAAATACTTCGTTGAAATTATCTCAACAATGTAATTGGATCATTTTAATCTAAA-----------------------TATCTTTCTTAGAGATAAGACAAACAAAAGAGTTTATAGACAGCTCAAGAAATTTCTTCATAA----AGATTTTCCTTTTAA--------------------CTTGAGTCATGAGTCAAAATGATATTTTTTTC-TATAACGAAAAGGAAAAAGGAACTCTATTTGAATCATAGTCTAATTAATGATTTTTT-TAGCCCATTTTCCATT--TCCATTCTATAAATAAATTTAAATCATTTTTCTTGAGCCGTATGAGGTAAAAATCTCACATACGTTTCTAGGGAGGGGGAGGCTTTTTTAGATATTTCTTCTTTGCATTTATTGCGATTTTTTCTCTTCGATCATTCTAATTCGAATAGTATTATTATTTCAAAGAAATTGGTT------TCTATATTCTCAAAAGAAAATATAAGACTCTCTCGTTTCTTATATAATTCTTATGTATCAGAATATGAGTTTTTATTCCTGTTTTTTCGTAAAAAATCTTCTTGTTTACGATTAAGATCTTTTAGAAGCTTTCTTGAAAGAATTTACTTCTATGGAAAAATAGAACATTTTAGAATAGTGCATCAAGTTTTTTTGAAAAAAACTTTATGGATCTTCACAGATCCTCTGATGCACTATTTTCGATATCAAGGTAAAGCTATTCTAGCATCAAA------AGGGACTGATTTTTTTATGAAGAAATTGAAATCTTACCTTGTCTATTTTTGGCAATATTATTTTCATTTTTGGTCTGAGCCTAATAGGTTTCATAGAAACCAATTCTCTTATTATTCGTTCTACTTTATCGGTTATTTTATAAGTGTAAAAATAAATTACTTGGTGGTAAGGAGTCAAATACTAGAGGATTCTATATTAATAGATAC------TCTTATTAAAAGATTTAATACTTTAGTTCCAGTCCTTCCTCTCATTAGATCTTTGTCTAAAGCTTCACTTTGTACTGTAGTAGGACATCCTATTAGTAAGCCGATCTGGACAGATTTA--TCAGATTCTGATATTATTAGTCGATTTGGTCGAATATATAAAAATCTTTTT-CATTTTT-ATAGTGGATCTTCTAAAAAGAGATTTTTGTATCGAATGAAGTATATACTTCGAC
>Carex_spartea_66ML08
TCGTTGCCTTTCGAAAAACACGACCGTCGCACACGTGACAGAACGCT-GCCGGGGAGGCGCTCGCCGCCTGCTCGGCCC-CACCGRTCGCTTCCCTCCCGCCCTCCGGG-CGTGTCGGTCGTCGGCCGGAACACGGCGCGGGATGACGCCAAGGAACACGAGAAA-GCCGAGGCACCGGCGGGCCGCTCGAGGTCTGTGCCGGCTGCCGAGGCGAATGAAAACAAAAA----TATGACTCTCGGCAACGGATATCTCGGCTCTCGCATCGATGAAGAACGTAGCGAAATGCGATACGTGGTGTGAATTGCAGAATCCCGTGAACCATCGAGTTTTTGAACGCAAGTTGCGCCCGAGGGACCCTCCCGAGGGCACGCCTGCCTCATGGGCGTTAGAAGCCCATCCACGCTCGGCTGCC-TCACGGCAGAGATGCGGACATTGGCCCTCCGAACCGCGAGGCGCGGTGGGCCTAAGTGTGCGGCCGTCGTACGTGGCCGGGAGCGGCGAGTGGTGGGCG-ACTGCGCGCGTCACCCCGAGCCCCGTACCGACACAGGGCCTTGTCTGACCCCATAACGAGGAGCACGCCGCCGCGGCT--CGCGCCGCGCGGCGCCTTCGGACC?????????????????????????????????????????????????????????????GGCTGTCTCTTCACTCRCCCTCCCGTCWTTGAATTRGTCGGGTTGGGACGSTTGCGATCGGTTGCCTGTGCGGTTCTACCCTCTTGTGGGTARCGAAGTCGTCCCTCGATTGATG--TTTGCTTGCCCGGTTGACATTTTGTTGTCGTTCGGGCAGCCGAAATGTGGGCAAAATCCCTGTGTTGGTGCGCGGTTGAATGCCCCGTTGCTATCGCTTGGATTTCTGCCGGCTCTCACGGATGCGGTGCCTAGTGCTAGCTCTGCGGGACTTTGCCCCGCAGACTTCGGGAGGTCCCATGTGCGAATCATTGCTCCTATACGCCGTCT-GTCGTGTTGCCGGTGGCGACACGCAGATCGTGTTCTTTTGTGTCGTCGTTGGCGACACGTCC--GAACAAAGTGTCCGGAGCGTGCTCACGTGCATGCGGAATGCCTCTCCGTCCGTATGAGCAGCGATTTCCGGTTTTGCACCGTGCGAAGGCCCGCCCGTCYGGGTCGGTGCCTGAGCTGATGCGCCGGCTCTCGTTTAAGACGTGC?????????TAATG-AAAATGCTTTTGGTTCGACATAATATAATTTGTTCTGTTCAAAAACCCATAA-ACAGTACATGATGAAGCTCGAAGTTTGATTTTTTATTTGTTCTATAAA------AAAAGGGAAAGAATCCAGGGTTAGTGAGAATTAACTTAA----TTTCGTTTTAATTAATTGAAAGAAA-----CTTTGTCAGTATATTCTTAACATCGAGATCAAAAAAAA-CCCAATTCAAACAAGAAAAAAAA--------GAGAG--AAAGTGAAATTGTT--------------GGAAATTGGTAAAACTCTTTTGATTATAAGGTGGAATGGAAGTGAATCCTTAATATTTTATTTAAAAGTA------TAAGGAAACCAGAAAAAA-----------------------------------------GGGATGTTGCTTTCCCTTTGACAAGGAATAAAGATCTCCAAAGTAATGTATAAACCTAAAGATTCTAAAAAGAAAATATAAAGGATTCCGGAACAAGAAAATACTTCGTTGAAATTATCTCAACAATGTAATTGGATCATTTTAATCTAAA-----------------------TATCTTTCTTAGAGATAAGACAAACAAAAGAGTTTATAGACAGCTCAAGAAATTTCTTCATAA----AGATTTTCCTTTGAATTTT-ACCAAAATTATTTAACTTGAGTCATGAGTCAAAATTATATTTTTTTC-TAAAACGAAAAGGAAAAAGGAACTCTATTTGAATCATAGTCTAATTAATGATTTTTT-TAGCCCATTTTCCATT--------CTATAGATAAATTTAAATCATTTTTCTTGAGCCGTATGAGGTGAAAATTTCACATACGTTTCTAGGGAGG------CTTTTTT????????????????????????????????????????????????????????????????????????????????????????????????????????????????????????????????????????????????????????????????????????????????????????????????????????????????????????????????????????????????????????????????????????????????????????????????????????????????????????????????????????????????????????????????????????????????????????????????????????????????????????????????????????????????????????????????????????????????????????????????????????????????????????????????????????????????????????????????????????????????????????????????????????????????????????????????????????????????????????????????????????????????????????????????????????????????????????????????????????????????????????????????????????????????????????????????????????????????????????????????????????????????
>Carex_spartea_70EMS12c
TCGTTGCCTTTCGAAAAACACGACCGTCGCACACGTGACAGAACGCT-GCCGGGGAGGCGCTCGCCGCCTGCTCGGCCC-CACCGGCCGCTTCCCTCCCGCCCTCCGGG-CGCGTCGGTCGTCGGCCGGAACACGGCGCGGGATGACGCCAAGGAACACGAGAAA-GCTGAGGCRCCGGCGGGCCGCTCGAGGTCTGTGCCGGSTGCCGAGGCGAASGAAAACAAAAA----TATGACTCTCGGCAACGGATATCTCGGCTCTCGCATCGATGAAGAACGTAGCGAAATGCGATACGTGGTGTGAATTGCAGAATCCCGTGAACCATCGAGTTTTTGAACGCAAGTTGCGCCCGAGGGACCCTCCCGAGGGCACGCCTGCCTCATGGGCGTTAGAAGCCCATCCACGCTCGGCTGCC-TCACGGCAGAGATGCGGACATTGGCCCTCCGAACCGCGAGGCGCGGTGGGCCTAAGTGTGCGGCCGTCGTACGTGGCCGGGAGCGGCGAGTGGTGGGCG-ACTGCGCGCGTCRCCCCGAGCCCCGTACCGACACAGGGCCTTGTCTGACCCCATAACGAGGAGCACGCCGCCGCGGCT--CGCGCCGCGCGGCGCCTTCGGACCTTCTGGACTCGCTCTGCATGTCGGGCTCCCTGCACTTTTGGTGCGGCC-AACCGACAT-GGGGCTGTCTCTTCACTCGCCCTCCCGTCATAGAATTGGTCGGGTTGGGACGCTTGCGATCGGTTGCCTGTGCGGTTCTACCCTCTTGTGGGTAGCGAAGTCGTCCCTCGATTGATG--TTTGCTTGCCCGGTTGACATTTTGTTGTCGTTCGGGCAGCCGAAATGTTGGCAAAATCCCTGTGTTGGTGCGCGGTTGAATGCCCCGTTGCTATCGCTTGGATTTCTGCCGGCTCTCACGGATGCGGTGCCTAGTGCTAGCTCTGCGGGACTTTGCCCCGCAGACTTCGGGAGGTCCCATGTGCGAATCATTGCTCCTATACGCCGTCT-GTCGTGTTGCCGGTGGCGACACGCAGATCGTGTTCTTTTGTGTCGTCGTTGGCGACACGTCC--GAACAAAGTGTCCGGAGCGTGCTCACGTGCATGCGGAATGCCTCTCCGTCCGTATGAGCAGCGATTTCCGGTTTTGCACCGTGCGAAGGCCCGCCCGTCCGGGTCGGTGCCTGAGCTGATGCGCCGGCTCTCGTTTAAGACGTGC???TTTTCGTAATG-AAAATGCTTTTGGTTCGACATAATATAATTTGTTCTGTTCAAAAACCCATAA-ACAGTACATGATGAAGCTCGAAGTTTGATTTTTTATTTGTTCTATAAA------AAAAGGGAAAGAATCCAGGGTTAGTGAGAATTAACTTAA----TTTCGTTTTAATTAATTGAAAGAAA-----CTTTGTCAGTATATTCTTAACATCGAGATCAAAAAAAA-CCCAATTCAAACAAGAAAAAAAA--------GAGAG--AAAGTGAAATTGTT--------------GGAAATTGGTAAAACTCTTTTGATTATAAGGTGGAATGGAAGTGAATCCTTAATATTTTATTTTAAAGTA------TAAGGAAACCAGAAAAAA-----------------------------------------GGGATGTTGCTTTCCCTTTGACAAGGAATAAAGATCTCCAAAGTAATGTATAAACCTAAAGATTCTAAA-AGAAAATATAAAGGATTCCGGAACAAGAAAATACTTCGTTGAAATTATCTCAACAATGTAATTGGATCATTTTAATCTAAA-----------------------TATCTTTCTTAGAGATAAGACAAACAAAAGAGTTTATAGACAGCTCAAGAAATTTCTTCATAA----AGATTTTCCTTTGAATTTT-ACCAAAATTATTTAACTTGAGTCATGAGTCAAAATTATATTTTTTTC-TAAAACGAAAAGGAAAAAGGAACTCTATTTGAATCATAGTCTAATTAATGATTTTTT-TAGCCCATTTTCCATT--------CTATAGATAAATTTAAATCATTTTTCTTGAGCCGTATGAGGTGAAAATTTCACATACGTTTCTAGGGAGG------CTTTTT???ATATTTCTTCTTTGCATTTATTGCAATTTTTTCTCTGCGATCATTCTAATTCGAATAGTATCATTATTTCAAAGAAATTGGTT------TCTATATTCTCAAAAGAAAATATAAGACTCTCTCGTTTCTTATATAATTCTTATGTATCAGAATATGAGTTTTTATTCCTGTTTTTTCGTAAAAAATATTCTTGTTTACGATTAAGATCTTTTAGAAGCTTTCTTGAAAGAATTTACTTCTATGAAAAAATAGAACATTTTAGAATAGTGCATCATGTTTTTTTCAAAAAAACTTTATGGATCTTCACAGATCCTCTCATGCACTATTTTCGATATCAAGGTAAAGCTATTCTAGCATCAAA------AGGGACTGATTTTTTTATGAAGAAATTGAAATCTTATCTTGTCTATTTTTGGCAATATTATTTTCATTTTTGGTCTGAGCCTAATAGGTTTCATAGAAACCAATTCTCTTATTATTCGTTCTACTTTATCGGTTATATTATAAGTGTAAAAAAAAATTACTTGGTGGTAAGGAGTCAAATACTAGAGGATTCTATATTAATAGATAC------TCTTATTAAGAGATTTGATACTTTAGTTCCAGTCCTTCCTCTCATTAGATCTTTGTCTAAAGCTTCACTTTGTACTGTAGTAGGACATCCTATTAGTAAGCCGATCTGGACAGATTTA--TCAGATTATGATATTATTAGTCGATTTGGTCGAATATATAAAAATATTTTT-CATTTTT-ATAGTGGATCTTCTAAAAAGAGAATTTTGTATCGAATGAAGTATATACTTCGAC
>Carex_spartea_70EMS12d
TCGTTGCCTTTCGAAAAACACGACCGTCGCACACGTGACAGAACGCT-GCCGGGGAGGCGCTCGCCGCCTGCTCGGCCC-CACCGGCCGCTTCCGTCCCGCCCTCCGGG-CGCGTCGGTCGTCGGCCGGAACACGGCGCGGGATGACGCCAAGGAACACGAGAAA-GCTGAGGCACCGGCGGGCCGCTCGAGGTCTGTGCCGGGTGCCGAGGCGAACGAAAACAAAAA----TATGACTCTCGGCAACGGATATCTCGGCTCTCGCATCGATGAAGAACGTAGCGAAATGCGATACGTGGTGTGAATTGCAGAATCCCGTGAACCATCGAGTTTTTGAACGCAAGTTGCGCCCGAGGGACCCTCCCGAGGGCACGCCTGCCTCATGGGCGTTAGAAGCCCATCCACGCTCGGCTGCC-TCACGGCAGAGATGCGGACATTGGCCCTCCGAACCGCGAGGCGCGGTGGGCCTAAGTGTGCGGCCGTCGTACGTGGCCGGGAGCGGCGAGTGGTGGGCG-ACTGCGCGCGTCACCCCGAGCCCCGTACCGACACAGGGCCTTGTCTGACCCCATAACGAGGAGCACGCCGCCGCG?????????????????????????????TTCTGGACTCGCTCTGCATGTCGGGCTCCCTGCACTTTTGGTGCGGCC-AACCGACAT-GGGGCTGTCTCTTCACTCGCCCTCCCGTCATAGAATTGGTCGGGTTGGGACGCTTGCGATCGGTTGCCTGTGCGGTTCTACCCTCTTGTGGGTAGCGAAGTCGTCCCTCGATTGATG--TTTGCTTGCCCGGTTGACATTTTGTTGTCGTTCGGGCAGCCGAAATGTTGGCAAAATCCCTGTGTTGGTGCGCGGTTGAATGCCCCGTTGCTATCGCTTGGATTTCTGCCGGCTCTCACGGATGCGGTGCCTAGTGCTAGCTCTGCGGGACTTTGCCCCGCAGACTTCGGGAGGTCCCATGTGCGAATCATTGCTCCTATACGCCGTCT-GTCGTGTTGCCGGTGGCRACACGCAGATCGTGTTCTTTTGTGTCGTCGTTGGCGACACGTCC--GAACAAAGTGTCCGGAGCGTGCTCACGTGCATGCGGAATGCCTCTCCGTCCGTATGAGCAGCGATTTCCGGTTTTGCACCGTGCGAAGGCCCGCCCGTCCGGGTCGGTGCCTGAGCTGATGCGCCGGCTCTCGTTTAAGACGTGCCCATTTTCGTAATG-AAAATGCTTTTGGTTCGACATAATATAATTTGTTCTGTTCAAAAACCCATAA-ACAGTACATGATGAAGCTCGAAGTTTGATTTTTTATTTGTTCTATAAA------AAAAGGGAAAGAATCCAGGGTTAGTGAGAATTAACTTAA----TTTCGTTTTAATTAATTGAAAGAAA-----CTTTGTCAGTATATTCTTAACATCGAGATCAAAAAAAA-CCCAATTCAAACAAGAAAAAAAA--------GAGAG--AAAGTGAAATTGTT--------------GGAAATTGGTAAAACTCTTTTGATTATAAGGTGGAATGGAAGTGAATCCTTAATATTTTATTTTAAAGTA------TAAGGAAACCAGAAAAAA-----------------------------------------GGGATGTTGCTTTCCCTTTGACAAGGAATAAAGATCTCCAAAGTAATGTATAAACCTAAAGATTCTAAA-AGAAAATATAAAGGATTCCGGAACAAGAAAATACTTCGTTGAAATTATCTCAACAATGTAATTGGATCATTTTAATCTAAA-----------------------TATCTTTCTTAGAGATAAGACAAACAAAAGAGTTTATAGACAGCTCAAGAAATTTCTTCATAA----AGATTTTCCTTTGAATTTT-ACCAAAATTATTTAACTTGAGTCATGAGTCAAAATTATATTTTTTTC-TAAAACGAAAAGGAAAAAGGAACTCTATTTGAATCATAGTCTAATTAATGATTTTTT-TAGCCCATTTTCCATT--------CTATAGATAAATTTAAATCATTTTTCTTGAGCCGTATGAGGTGAAAATTTCACATACGTTTCTAGGGAGG------CTTTTT??GATATTTCTTCTTTGCATTTATTGCAATTTTTTCTCTGCGATCATTCTAATTCGAATAGTATCATTATTTCAAAGAAATTGGTT------TCTATATTCTCAAAAGAAAATATAAGACTCTCTCGTTTCTTATATAATTCTTATGTATCAGAATATGAGTTTTTATTCCTGTTTTTTCGTAAAAAATATTCTTGTTTACGATTAAGATCTTTTAGAAGCTTTCTTGAAAGAATTTACTTCTATGAAAAAATAGAACATTTTAGAATAGTGCATCATGTTTTTTTCAAAAAAACTTTATGGATCTTCACAGATCCTCTCATGCACTATTTTCGATATCAAGGTAAAGCTATTCTAGCATCAAA------AGGGACTGATTTTTTTATGAAGAAATTGAAATCTTATCTTGTCTATTTTTGGCAATATTATTTTCATTTTTGGTCTGAGCCTAATAGGTTTCATAGAAACCAATTCTCTTATTATTCGTTCTACTTTATCGGTTATATTATAAGTGTAAAAAAAAATTACTTGGTGGTAAGGAGTCAAATACTAGAGGATTCTATATTAATAGATAC------TCTTATTAAGAGATTTGATACTTTAGTTCCAGTCCTTCCTCTCATTAGATCTTTGTCTAAAGCTTCACTTTGTACTGTAGTAGGACATCCTATTAGTAAGCCGATCTGGACAGATTTA--TCAGATTATGATATTATTAGTCGATTTGGTCGAATATATAAAAATATTTTT-CATTTTT-ATAGTGGATCTTCTAAAAAGAGAATTTTGTATCGAATGAAGTATATACTTCGAC
>Carex_spartea_129_2010
TCGTTGCCTTTCGAAAAACACGACCGTCGAACACGTGACAGAACGCT-GCCGGGGAGGCGCTCGCCGCCTGCTCGGCCC-CACCGGTCGCTTCCCTCCCGCCCTCCGGG-CGTGTCGGTCGTCGGCCGGAACACGGCGCGGGATGACGCCAAGGAACACGAGAAA-GCTGAGGCACCGGCGGGCCGCTCGAGGTCTGTGCCGGTYGCCGAGGCGGATGAAAACAAAAA----TATGACTCTCGGCAACGGATATCTCGGCTCTCGCATCGATGAAGAACGTAGCGAAATGCGATACGTGGTGTGAATTGCAGAATCCCGTGAACCATCGAGTTTTTGAACGCAAGTTGCGCCCGAGGGACCCTCCCGAGGGCACGCCTGCCTCATGGGCGTTAGAAGCCCATCCACGCTCGGCTGCC-TCACGGCAGAGATGCGGACATTGGCCCTCCGAACCGCGAGGYGCGGTGGGCCTAAGTGTGCGGCCGTYGTACGTGGCCGGGAGCGGCGAGTGGTGGGCG-ACTGCGCACGTCACCCCGAGCCCCGTACCGACACAGGGCCTTGTCKGACCCCCTAACGAGGAGCACGCYGCCGCGGCT--CGCGCCGCGCGGCGCCTTCGGACC?????????????????????????????????????????????????????????????????????????????????????????????????????????????????????????????????????????????????????????????????????????????????????????????????????????????????????????????????????????????????????????????????????????????????????????????????????????????????????????????????????????????????????????????????????????????????????????????????????????????????????????????????????????????????????????????????????????????????????????????????????????????????????????????????????????????????????????????????????????????????????????????????????????????????????---------------------------------------------------------------------------------------------------------------------------------------------------------------------------------------------------------------------------------------------------------------------------------------------------------------------------------------------------------------------------------------------------------------------------------------------------------------------------------------------------------------------------------------------------------------------------------------------------------------------------------------------------------------------------------------------------------------------------------------------------------------------------------------------------------------------------------------------------------------------------------------------------------------------------------------------------------------------------------------------------------------------------------------------------------------------------------------------------------------------------------------------------------------------------------------------------------------------------------------------------------------------------------------------------------------------------------------------------------------------------------------------------------------------------------------------------------------------------------------------------------------------------------------------------------------------------------------------------------------------------------------------------------------------------------------------------------------------------------------------------------------------------------------------
>Carex_spartea_153SMB10
TCGTTGCCTTTCGAAAAACACGACCGTCGCACACGTGACAGAAYGCT-GCCGGGGAGGCGCTCGCCGCCTGCTCGGCCC-CACCGGCCGCTTCCCTCCCGCCCTCCGGG-CGTGTCGGTCGTCGGYCGGAACACGGCGCGGGATGACGCCAAGGAACACGAGAAA-GCTGAGGCGCCGGCGGGCCGCTCGAGGTCTGTGCCGGCTGCCGAGGCGAATGAAAACAAAAA----TACGACTCTCGGCAACGGATATCTCGGCTCTCGCATCGATGAAGAACGTAGCGAAATGCGATACGTGGTGTGAATTGCAGAATCCCGTGAACCATCGAGTTTTTGAACGCAAGTTGCGCCCGAGGGACCCTCCCGAGGGCACGCCTGCCTCATGGGCGTTAGAAGCCCATCCACGCTCGGCTGCC-TCACGGCAGAGATGCGGACATTGGCCCTCCGAACCGCGAGGCGCGGTGGGCCTAAGTGTGCGGCCGTCGTACGTGGCCGGGAGCGGCGAGTGGTGGGCG-ACTGCGCGCGTCACCCCGAGCCCCGTACCGACACAGGGCCTTGTCTGACCCCCTAACGAGGAGCACGCCGCCGCGGCT--CGCGCCGCGCGGCGCCTTCGGACC?????????????????????????????????????????????????????????????????????????????????????????????????????????????????????????????????????????????????????????????????????????????????????????????????????????????????????????????????????????????????????????????????????????????????????????????????????????????????????????????????????????????????????????????????????????????????????????????????????????????????????????????????????????????????????????????????????????????????????????????????????????????????????????????????????????????????????????????????????????????????????????????????????????????????????CCATTTTCGTAATG-AAAATGCTTTTGGTTCGACATAATATAATTTGTTCTGTTCAAAAACCCATAA-ACAGTACATGATGAAGCTCGAAGTTTGATTTTTTATTTGTTCTATAAA------AAAAGGGAAAGAATCCAGGGTTAGTGAGAATTAACTTAA---ATTTCGTTTTAATTAATTGAAAGAAA-----CTTTGTCAGTATATTCTTAACATCGAGATCAAAAAAAA-CCCAATTCAAACAAGAAAGAAAA--------GAGAG--AAAGTGAAATTGTT--------------GGAAATTGGTAAAACTCTTTTGATTATAAGGTGGAATGGAAGTGAATCCTTAATATTTTATTTAAAAGTA------TAAGGAAACCAGAAAAAA-----------------------------------------GGGATGTTGCTTTCCCTTTGACAAGGAATAAAGATCTCCAAAGTAATGTATAAACCTAAAGATTCTAAAAAGAAAATATAAAGGATTCCGGAACAAGAAAATACTTCGTTGAAATTATCTCAACAATGTAATTGGATCATTTTAATCTAAA-----------------------TATCTTTCTTAGAGATAAGACAAACAAAAGAGTTTATAGACAGCTCAAGAAATTTCTTCATAA----AGATTTTCCTTTGAACTTT-ACCAAAATTATTTAACTTGAGTCATGAGTCAAAATTATATTTTTTTC-TAAAACGAAAAGGAAAAAGGAACTCTATTTGAATCATAGTCTAATTAATGATTTTTT-TAGCCCATTTTCCATT--------CTATAGATAAATTTAAATCATTTTTCTTGAGCCGTATGAGGTGAAAATTTCACATACGTTTCTAGGGAGG------CTTTTTT????????????????????????????????????????????????????????????????????????????????????????????????????????????????????????????????????????????????????????????????????????????????????????????????????????????????????????????????????????????????????????????????????????????????????????????????????????????????????????????????????????????????????????????????????????????????????????????????????????????????????????????????????????????????????????????????????????????????????????????????????????????????????????????????????????????????????????????????????????????????????????????????????????????????????????????????????????????????????????????????????????????????????????????????????????????????????????????????????????????????????????????????????????????????????????????????????????????????????????????????????????????????
>Carex_spartea_BG_Af275
TCGTTGCCTTTCGAAAAACACGACCGTCGAACACGTGACAGAACGCT-GCCGGGGAGGCGCTCGCCGCCTGCTCGGCCC-CACCGGTCGCTTCCCTCCCGCCCTCCGGG-CGTGTCGGTCGTCGGCCGGAACACGGCGCGGGATGACGCCAAGGAACACGAGAAA-GCTGAGGCACCGGCGGGCCGCTCGAGGTCTGTGCCGGTYGCCGAGGCGGATGAAAACAAAAA----TAYGACTCTCGGCAACGGATATCTCGGCTCTCGCATCGATGAAGAACGTAGCGAAATGCGATACGTGGTGTGAATTGCAGAATCCCGTGAACCATCGAGTTTTTGAACGCAAGTTGCGCCCGAGGGACCCTCCCGAGGGCACGCCTGCCTCATGGGCGTTAGAAGCCCATCCACGCTCGGCTGCC-TCACGGCAGAGATGCGGACATTGGCCCTCCGAACCGCGAGGYGCGGTGGGCCTAAGTGTGCGGCCGTTGTACGTGGCCGGGAGCGGCGAGTGGTGGGCG-ACTGCGCACGTCACCCCGAGCCCCGTACCGACACAGGGCCTTGTCTGACCCCCTAACGAGGAGCACGCCGCCGCGGCT--MGCGCCGCGCGGCGCCTTCGGACC?????????????????????????????????????????????????????????????????????????????????????????????????????????????????????????????????????????????????????????????????????????????????????????????????????????????????????????????????????????????????????????????????????????????????????????????????????????????????????????????????????????????????????????????????????????????????????????????????????????????????????????????????????????????????????????????????????????????????????????????????????????????????????????????????????????????????????????????????????????????????????????????????????????????????????---------------------------------------------------------------------------------------------------------------------------------------------------------------------------------------------------------------------------------------------------------------------------------------------------------------------------------------------------------------------------------------------------------------------------------------------------------------------------------------------------------------------------------------------------------------------------------------------------------------------------------------------------------------------------------------------------------------------------------------------------------------------------------------------------------------------------------------------------------------------------------------------------------------------------------------------------------------------------------------------------------------------------------------------------------------------------------------------------------------------------------------------------------------------------------------------------------------------------------------------------------------------------------------------------------------------------------------------------------------------------------------------------------------------------------------------------------------------------------------------------------------------------------------------------------------------------------------------------------------------------------------------------------------------------------------------------------------------------------------------------------------------------------------------
>Carex_spartea_BG_Af432
TCGTTGCCTTTCGAAAAACACGACCGTCGCACACGTGACAGAACGCT-GCCGGGGAGGCGCTCGCCGCCTGCTCGGCCC-CACCGGTCGCTTCCCTCCCGCCCTCCGGG-CGTGTCGGTCGTCGGCCGGAACACGGCGCGGGATGACGCCAAGGAACACGAGAAA-GCCGAGGCACCGGCGGGCCGCTCGAGGTCTGTGCCGGCTGCCGAGGCGAATGAAAACAAAAA----TATGACTCTCGGCAACGGATATCTCGGCTCTCGCATCGATGAAGAACGTAGCGAAATGCGATACGTGGTGTGAATTGCAGAATCCCGTGAACCATCGAGTTTTTGAACGCAAGTTGCGCCCGAGGGACCCTCCCGAGGGCACGCCTGCCTCATGGGCGTTAGAAGCCCATCCACGCTCGGCTGCC-TCACGGCAGAGATGCGGACATTGGCCCTCCGAACCGCGAGGCGCGGTGGGCCTAAGTGTGCGGCCGTCGTACGTGGCCGGGAGCGGCGAGTGGTGGGCG-ACTGCGCGCGTCACCCCGAGCCCCGTACCGACACAGGGCCTTGTCTGACCCCATAACGAGGAGCACGCCGCCGCGGCT--CGCGCCGCGCGGCGCCTTCGGACC?????????????????????????????????????????????????????????????????????????????????????????????????????????????????????????????????????????????????????????????????????????????????????????????????????????????????????????????????????????????????????????????????????????????????????????????????????????????????????????????????????????????????????????????????????????????????????????????????????????????????????????????????????????????????????????????????????????????????????????????????????????????????????????????????????????????????????????????????????????????????????????????????????????????????????---------------------------------------------------------------------------------------------------------------------------------------------------------------------------------------------------------------------------------------------------------------------------------------------------------------------------------------------------------------------------------------------------------------------------------------------------------------------------------------------------------------------------------------------------------------------------------------------------------------------------------------------------------------------------------------------------------------------------------------------------------------------------------------------------------------------------------------------------------------------------------------------------------------------------------------------------------------------------------------------------------------------------------------------------------------------------------------------------------------------------------------------------------------------------------------------------------------------------------------------------------------------------------------------------------------------------------------------------------------------------------------------------------------------------------------------------------------------------------------------------------------------------------------------------------------------------------------------------------------------------------------------------------------------------------------------------------------------------------------------------------------------------------------------
>Carex_spartea_MM3720
TCGTTGCCTTTCGAAAAACACGACCGTCGCACACGTGACAGAACGCT-GCCGGGGAGGCGCTCGCCGCCTGCTCGGCCC-CACCGGCCGCTTCCCTCCCGCCCTCCGGG-CGCGTCGGTCGTCGGCCGGAACACGGCGCGGGATGACGCCAAGGAACACGAGAAA-GCTGAGGCGCCGGCGGGCCGCTCGAGGTCTGTGCCGGCTGCTGAGGCGAATGAAAACAAAAA----TATGACTCTCGGCAACGGATATCTCGGCTCTCGCATCGATGAAGAACGTAGCGAAATGCGATACGTGGTGTGAATTGCAGAATCCCGTGAACCATCGAGTTTTTGAACGCAAGTTGCGCCCGAGGGACCCTCCCGAGGGCACGCCTGCCTCATGGGCGTTAGAAGCCCATCCACGCTCGGCTGCC-TCACGGCAGAGATGCGGACATTGGCCCTCCGAACCGCGAGGCGCGGTGGGCCTAAGTGTGCGGCCGTCGTACGTGGCCGGGAGCGGCGAGTGGTGGGCG-ACTGCGCGCGTCACCCCGAGCCCCGTACCGACACAGGGCCTTGTCTGACCCCATAACGAGGAGCACGCCGTCGCGGCT--CGCGCCGCGCGGCGCCTTCGGACC?????????????????????????????????????????????????????????????????????????????????????????????????????????????????????????????????????????????????????????????????????????????????????????????????????????????????????????????????????????????????????????????????????????????????????????????????????????????????????????????????????????????????????????????????????????????????????????????????????????????????????????????????????????????????????????????????????????????????????????????????????????????????????????????????????????????????????????????????????????????????????????????????????????????????????CCATTTTCGTAATG-AAAATGCTTTTGGTTCGACATAAT-----TTGTTCTGTTCAAAAACCCATAA-ACAGTACATGATGAAGCTCGAAGTTTGATTTTTTATTTGTTCTATAAA------AAAAGGGAAAGAATCCAGGGTTAGTGAAAATTAACTTACTTAATTTCGTTTTAATTAATTGAAA-AAA-----CTTTGTCAGTATATTCTTAACATCGAGATAAAAAAAAA-TCCAATTCAAATAAGAAAAAAAA-AAAAAAAGAGAG-TAAAGTGAAATTGTT--------------GGAAATTGGTAAAACTCTTTTGATTATAAGGTGGAATGGAAGTGAATCCTAACTATTTTATTTGAAAGTA------TAAGGAAATAAGAAAAAA-----------------------------------------GGGATGTTGCTTTCCCTTTGACAAGGAATAAAGATCTCCAAAGTAATGTATAAACCTAAAGATTCTAAAAAGAAAATATAAAGGATTCCGGAACAAGAAAATACTTCGTTGAAATTATCTCAACAATGTAATTGGATCATTTTAATCTAAA-----------------------TATCTTTCTTAGAGATAAGACAAACAAAAGAGTTTATAGACAGCTCAAGAAATTTCTTCATAA----AGATTTTCCTTTTAACTTT-CTAAAAATTATTTAACTTGAGTCATGAGTCAAAATGATATTTT-TTC-TATAACGAAAAGGAAAAAGGAACTCTATTTGAATCATAGTCTAATTAATGATTTTTT-TAGCCCATTTTCCATT--------CTATAGATAAATTTAAATCATTTTTCTTGAGCCGTATGAGGTGAAAATTTCACATACGTTTCTAGGGAGG------CTTTTTT????????????????????????????????????????????????????????????????????????????????????????????????????????????????????????????????????????????????????????????????????????????????????????????????????????????????????????????????????????????????????????????????????????????????????????????????????????????????????????????????????????????????????????????????????????????????????????????????????????????????????????????????????????????????????????????????????????????????????????????????????????????????????????????????????????????????????????????????????????????????????????????????????????????????????????????????????????????????????????????????????????????????????????????????????????????????????????????????????????????????????????????????????????????????????????????????????????????????????????????????????????????????
>Carex_spartea_MM3784
TCGTTGCCTTTCGAAAAACACGACCGTCGCACACGTGACAGAACGCT-GCCGGGGAGGCGCTCGCCGCCTGCTCGGCCC-CACCGGYCGCTTCCCTCCCGCCCTCCGGG-CGTGTSGGTCGTCGGCCGGAAYACGGCGCGGGATGACGCCAAGGAACACGAGAAA-GCTGAGGCACCGGCGGGCCGCTCGAGGTCTGTGCCGGCTGCYGAGGCGAATGAAAACAAAAA----TAYGACTCTCGGCAACGGATATCTCGGCTCTCGCATCGATGAAGAACGTAGCGAAATGCGATACGTGGTGTGAATTGCAGAATCCCGTGAACCATCGAGTTTTTGAACGCAAGTTGCGCCCGAGGGACCCTCCCGAGGGCACGCCTGCCTCATGGGCGTTAGAAGCCCATCCACGCTCGGCTGCC-TCACGGCAGAGATGCGGACATTGGCCCTCCGAACCGCGAGGCSCGGTGGGCCTAAGTGTGCGGCCGTCGTACGTGGCCGGGAGCGGCGAGTGGTGGGCG-ACTGCGCGCGTCACCCCGAGCCCCGTACCGACACAGGGCCTTGTCCGACCCCCTAACGAGGAGCACGTCGCCGCGGCK--CGAGCCGCGCGGCGCCTTCGGACC?????????????????????????????????????????????????????????????????????????????????????????????????????????????????????????????????????????????????????????????????????????????????????????????????????????????????????????????????????????????????????????????????????????????????????????????????????????????????????????????????????????????????????????????????????????????????????????????????????????????????????????????????????????????????????????????????????????????????????????????????????????????????????????????????????????????????????????????????????????????????????????????????????????????????????CCATTTTCGTAATG-AAAATGCTTTTGGTTCGACATAATATAATTTGTTCTGTTCAAAAACCCATAA-ACAGTACATGATGAAGCTCGAAGTTTGATTTTTTATTTGTTCTATAAA------AAAAGGGAAAGAATCCAGGGTTAGTGAGAATTAACTTAA----TTTCGTTTTAATTAATTGAAAGAAA-----CTTTGTCAGTATATTCTTAACATCGAGATCAAAAAAAA-TACAATTCAAACAAGAAAAAAAA------AAGAG----AAAGTGAAATTGTT--------------GGAAATTGGTAAAACTCTTTTGATTATAAGGTGGGATGGAAGTGAATCCTTAATATTTTATTTATAAGTA------TAAGGAAACCAGAAAAAA-----------------------------------------GGGATGTTGCTTTCCCTTTGACAAGGAATAAAGATCTCCAAAGTAATGTATAAACCTAAAGATTCTAAAAAGAAAATATAAAGGATTCCGGAACAAGAAAATACTTCGTTGAAATTATCTCAACAATGTAATTGGATCATTTTAATCTAAA-----------------------TATCTTTCTTAGAGATAAGACAAACAAAAGAGTTTATAGACAGCTCAAGAAATTTCTTCATAA----AGATTTTCCTTTTAACTTT-ATAAAAATTATTTAACTTGAGTCATGAGTCAAAATGATATTTTTTTC-TATAACGAAA-------AGGAACTCTATTTGAATCATAGTCTAATTAATGATTTTTT-TAGCCCATTTTCTATT--------CTATAGATAAATTTAAATCATTTTTCTTGAGCCGTATGAGGTGAAAATTTCACATACGTTTCTAGGGAGG------CTTTTTT????????????????????????????????????????????????????????????????????????????????????????????????????????????????????????????????????????????????????????????????????????????????????????????????????????????????????????????????????????????????????????????????????????????????????????????????????????????????????????????????????????????????????????????????????????????????????????????????????????????????????????????????????????????????????????????????????????????????????????????????????????????????????????????????????????????????????????????????????????????????????????????????????????????????????????????????????????????????????????????????????????????????????????????????????????????????????????????????????????????????????????????????????????????????????????????????????????????????????????????????????????????????
>Carex_spartea_MM4900b
??GTTGCCTTTCGAAAAACACGACCGTCGCACACGTGACAGAACGCT-GCCGGGGAGGCGCTCGCCGCCTGCTCGGCCC-CACCGGCCGCTTCCCTCCCGCCCTCCGGG-CGTGTSGGTCGTCGGCCGGAAYACGGCGCGGGATGACGCCAAGGAACACGAGAAA-GCTGAGGCACCGGCGGGCCGCTCGAGGTCTGTGCCGGCTGCYGAGGCGAATGAAAACAAAAA----TAYGACTCTCGGCAACGGATATCTCGGCTCTCGCATCGATGAAGAACGTAGCGAAATGCGATACGTGGTGTGAATTGCAGAATCCCGTGAACCATCGAGTTTTTGAACGCAAGTTGCGCCCGAGGGACCCTCCCGAGGGCACGCCTGCCTCATGGGCGTTAGAAGCCCATCCACGCTCGGCTGCC-TCACGGCAGAGATGCGGACATTGGCCCTCCGAACCGCGAGGCGCGGTGGGCCTAAGTGTGCGGCCGTCGTACGTGGCCGGGAGCGGCGAGTGGTGGGCG-ACTGCGCGCGTCACCCCGAGCCCCGTRCCGACACAGGGCCTTGTCYGACCCCCTAACGAGGAGCACGCCGCCGCGGCT--CGMGCCGCGCGGCGCCTTCGGACC?????????????????????????????????????????????????????????????????????????????????????????????????????????????????????????????????????????????????????????????????????????????????????????????????????????????????????????????????????????????????????????????????????????????????????????????????????????????????????????????????????????????????????????????????????????????????????????????????????????????????????????????????????????????????????????????????????????????????????????????????????????????????????????????????????????????????????????????????????????????????????????????????????????????????????---------------------------------------------------------------------------------------------------------------------------------------------------------------------------------------------------------------------------------------------------------------------------------------------------------------------------------------------------------------------------------------------------------------------------------------------------------------------------------------------------------------------------------------------------------------------------------------------------------------------------------------------------------------------------------------------------------------------------------------------------------------------------------------------------------------------------------------------------------------------------------------------------------------------------------------------------------------------------------------------------------------------------------------------------------------------------------------------------------------------------------------------------------------------------------------------------------------------------------------------------------------------------------------------------------------------------------------------------------------------------------------------------------------------------------------------------------------------------------------------------------------------------------------------------------------------------------------------------------------------------------------------------------------------------------------------------------------------------------------------------------------------------------------------
>Carex_spartea_MM4909
TCGTTGCCTTTCGAAAAACACGACCGTCGCACACGTGACAGAAYGCT-GCCGGGGAGGCGCTCGCCGCCTGCTCGGCCC-CACCGGCCGCTTCCCTCCCGCCCTCCGGG-CGTGTCGGTCGTCGGYCGGAACACGGCGCGGGATGACGCCAAGGAACACGAGAAA-GCTGAGGCGCCGGCGGGCCGCTCGAGGTCTGTGCCGGCTGCCGAGGCGAATGAAAACAAAAA----TACGACTCTCGGCAACGGATATCTCGGCTCTCGCATCGATGAAGAACGTAGCGAAATGCGATACGTGGTGTGAATTGCAGAATCCCGTGAACCATCGAGTTTTTGAACGCAAGTTGCGCCCGAGGGACCCTCCCGAGGGCACGCCTGCCTCATGGGCGTTAGAAGCCCATCCACGCTCGGCTGCC-TCACGGCAGAGATGCGGACATTGGCCCTCCGAACCGCGAGGCGCGGTGGGCCTAAGTGTGCGGCCGTCGTACGTGGCCGGGAGCGGCGAGTGGTGGGCG-ACTGCGCRCGTCACCCCGAGCCCCGTACCGACACAGGGCCTTGTCTGACCCCCTAACGAGGAGCACGCCGCCGCGGCT--CGCGCCGCGCGGCGCCTTCGGACC?????????????????????????????????????????????????????????????????????????????????????????????????????????????????????????????????????????????????????????????????????????????????????????????????????????????????????????????????????????????????????????????????????????????????????????????????????????????????????????????????????????????????????????????????????????????????????????????????????????????????????????????????????????????????????????????????????????????????????????????????????????????????????????????????????????????????????????????????????????????????????????????????????????????????????---------------------------------------------------------------------------------------------------------------------------------------------------------------------------------------------------------------------------------------------------------------------------------------------------------------------------------------------------------------------------------------------------------------------------------------------------------------------------------------------------------------------------------------------------------------------------------------------------------------------------------------------------------------------------------------------------------------------------------------------------------------------------------------------------------------------------------------------------------------------------------------------------------------------------------------------------------------------------------------------------------------------------------------------------------------------------------------------------------------------------------------------------------------------------------------------------------------------------------------------------------------------------------------------------------------------------------------------------------------------------------------------------------------------------------------------------------------------------------------------------------------------------------------------------------------------------------------------------------------------------------------------------------------------------------------------------------------------------------------------------------------------------------------------
>Carex_uhligii_51EMS12
??????????????????????????????????GTGACAGAACGCT-GCCGGGGAGGCGCTCGCCGCCTGCTCGGCCC-CACCGGCCGCTTCCCTCCCGCCCTCCGGG-CGCGTCGGTCGTCGGCCGGAACACGGCGCGGGATGACGCCAAGGAACACGAGAAA-GCCGAGGCGCCGGCGGGCCGCTCGAGGTCTGTGCCGGCTGCTGAGGCGAACGAAAACAAAAA----TATGACTCTCGGCAACGGATATCTCGGCTCTCGCATCGATGAAGAACGTAGCGAAATGCGATACGTGGTGTGAATTGCAGAATCCCGTGAACCATCGAGTTTTTGAACGCAAGTTGCGCCCGAGGGACCCTCCCGAGGGCACGCCTGCCTCACGGGCGTTAGAAGCCCATCCACGCTCGGCTGCC-TCACGGCAGAGATGCGGACATTGGCCCTCCGAACCGCGAGGCGCGGTGGGCCTAAGTGTGCGGCCGTCGTACGTGGCCGGGAGCGGCGAGTGGTGGGCG-ACTGCGCGCGCCACCCCGAGCCCCGTACCGACACAGGGCCTTGTCTGACCCCCTAACGAGGAGCACGCCGCCGCGGCT--CGCGCCGCGCGGCGCCTTCGGACC????????????????????????????????????????GTGCGGCC-AACCGACATAGGGGCTGTCTCTTCACTCTCCCTCCCGTCATAATATTTGTCGGGTTGGGAYGCTTGCGATCGGTTGCCTGTGCGGTTCTACCCCCTTGTGGGTAGCGAAGTCGTCCCTCGATTGATG--CCTGCTTGCCCGGCTGACATTTTGTTGTCGTTCGGGCAGCCGAAATGTTGGCGAAATCCCTGTGTTGGTGCGCGGTCGAATGCCCCGTTGCTATCGCTTGGATTTCTGCCGGCTCTCACGGATGCGGTGCCTAGTGCTAGCTCTGCGGGACTTTGCCCCGCAGACTTCGGGAGGTCCCATGTACGAATCACTGCTCTCATACGCCGTCT-GTCGTGTTGCCGGTGGTGATGCGCAGATCGTGTTCTTTTGTGTCGTCGTTGGCGACACGTCT--GAACAAAGTGTCCGGAGCGTGCTGGCGTGCGTGCGGAATGCCTCTCCGTCCGTATGAGCAGCGATTTCCGGTTTTGCACCGTGCGAAGGCCCGCCCGTCCGGGTCGGTGCCGGAGCCGATGCGCCGGCTCTCGTTTAAGACGTGCCCATTTTCGTAATG-AAAATGCTTTTGGTTCGACATAATATAATTTGTTCTGTTCAAAAACCCATAA-ACAGTACATGATGAAGCTCGAAGTTTGATTTTTTATTTGTTCTATAAA------AAAAGGGAAAGAATCCAGGGTTAGTGAGAATTAACTTAA----TTTCGTTTTAATTAATTGAAAGAAA-----CTTTGTCAGTATATTCTTAACATCGAGATCAAAAAAA--TCCAATTCAAACAAGAAAAAAAA--------GAGAG--AAAGTG-AATTGTT--------------GGAAATTGGTAAAACTCTTTTGATTATAAGGTGGGATGGAAGTGAATCCTTAATATTTTATTTATAAGTA------TAAGTAAACCAGAAAAAACCTTAATATTTTATTTATAAGTATAAGTAAACCAGAAAAAAGGGATGTTGCTTTCCCTTTGACAAGGAATAAAGATCTCCAAAGTAATGTATAAACCTAAAGATTCTAAAAAGAAAATATAAAGGATTCCGGAACAAGAAAATACTTCGTTGAAATTATCTCAACAATGTAATTGGATCATTTTAATCTAAA-----------------------TATCTTTCTTAGAGATAAGACAAACAAAAGAGTTTATAGACAGCTCAAGAAATTTCTTCATAA----AGATTTTCCTTTTAACTTT-ATCAAAATTATTTAACTTGAGTCATGAGTCAAAATGATATTTTTTTC-TATAACGAAAAGGAAAAAGGAACTCTATTTGAATCATAGTCTAATTAATGATTTTTT-TAGCCCATTTTCCATT--------CTATAGATAAATTTAAATCATTTTTCTTGAGCCGTATGAGGTGAAAATTTCACATACGTTTCTAGGGAGG------CTTTTTT????????CTTCTTTGCATTTATTGC-TTTTTTTCTCTGCGATCATTTTAATTCGAATAGTATCATTATTTCAAAGAAATTGGTT------TCTATATTCTCAAAAGAAAATATAAGACTCTCTCGTTTCTTATATAATTCTTATGTATCAGAATATGAGTTTTTATTCCTGTTTTTTCGTAAAAAATCTTCTTGTTTACGATTAAGATCTTTTAGAAGCTTTCTTGAAAGAATTTACTTCTATGAAAAAATAGAACATTTTAGAATAGTGCATCATGTTTTTTTCAAAAAAACTTTATGGATCTTCACAGATCCTCTCATGCACTATTTTCGATATCAAGGTAAAGCTATTCTAGCATCAAA------AGGGACTGATTTTTTTATGAAGAAATTGAAATCTTACCTTGTCTATTTTTGGCAATATTATTTTCATTTTTGGTCTGAGCCTAATAGGTTTCATAGAAACCAATTCTCTTATTATTCGTTCTACTTTATCGGTTATACTATAAGTGTAAAAATAAATTACTTGGTGGTAAGGAGTCAAATACTAGAGGATTCTATATTAATAGATAC------TCTTATTAAGAGATTTGATACTTTAGTTCCAGTCCTTCCTCTCATTAGATCTTTGTCTAAAGCTTCACTTTGTACTGTAGTAGGACATCCTATTAGTAAGCCGATCTGGACAGATTTA--TCAGATTATGATATTATTAGTCGATTTGGTCGAATATATAAAAATATTTTT-CATTTTT-ATAGTGGATCTTCTAAAAAGAGAATTTTGTATCGAATGAAGTATATACTTCGAC
>Carex_uhligii_463PV00
TCGTTGCCTTTCGGAAAACACGACCGTCGCACACGTGACAGAACGCT-GCCGGGGAGGCGCTCGCCGCCTGCTCGGCCC-CACCGGCCGCTTCCCTCCCGCCCTCCGGG-CGCGTCGGTCGTCGGCCGGAACACGGCGCGGGATGACGCCAAGGAACACGAGAAA-GCCGAGGCGCCGGCGGGCCGCTCGAGGTCTGTGCCGGCTGCTGAGGCGAACGAAAACAAAAA----TATGACTCTCGGCAACGGATATCTCGGCTCTCGCATCGATGAAGAACGTAGCGAAATGCGATACGTGGTGTGAATTGCAGAATCCCGTGAACCATCGAGTTTTTGAACGCAAGTTGCGCCCGAGGGACCCTCCCGAGGGCACGCCTGCCTCACGGGCGTTAGAAGCCCATCCACGCTCGGCTGCC-TCACGGCAGAGATGCGGACATTGGCCCTCCGAACCGCGAGGCGCGGTGGGCCTAAGTGTGCGGCCGTCGTACGTGGCCGGGAGCGGCGAGTGGTGGGCG-ACTGCGCGCGCCACCCCGAGCCCCGTACCGACACAGGGCCTTGTCTGACCCCCTAACGAGGAGCACGCCGCCGCGGCT--CGCGCCGCGCGGCGCCTTCGGACC????????????????????????????????????????????????????????????????????????????????????????????????????????????????????????????????????????????????????????????????????????????????????????????????????????????????????????????????????????????????????????????????????????????????????????????????????????????????????????????????????????????????????????????????????????????????????????????????????????????????????????????????????????????????????????????????????????????????????????????????????????????????????????????????????????????????????????????????????????????????????????????????????????????????????????????????????????????????????????????????????????????????????????????????????????????????TTTGATTTTTTATTTGTTCTATAAA------AAAAGGGAAAGAATCCAGGGTTAGTGAGAATTAACTTAA----TTTCGTTTTAATTAATTGAAAGAAA-----CTTTGTCAGTATATTCTTAACATCGAGATCAAAAAAA--TCCAATTCAAACAAGAAAAAAAA--------GAGAG--AAAGTGAAATTGTT--------------GGAAATTGGTAAAACTCTTTTGATTATAAGGTGGGATGGAAGTGAATCCTTAATATTTTACTTATAAGTA------TAAGTAAACCAAAAAAAA-----------------------------------------GGGATGTTGCTTTCCCTTTGACAAGGAATAAAGATCTCCAAAGTAATGTATAAACCTAAAGATTCTAAAAAGAAAATATAAAGGATTCCGGAACAAGAAAATACTTCGTTGAAATTATCTCAACAATGTAATTGGATCATTTTAATCTAAA-----------------------TATCTTTCTTAGAGATAAGACAAACAAAAGAGTTTATAGACAGCTCAAGAAATTTCTTCATAA----AGATTTTCCTTTTAACTTT-ATCAAAATTATTTAACTTGAGTCATGAGTCAAAATGATATTTTTTTC-TATAACGAAAAGGAAAAAGGAACTCTATTTGAATCATAGTCTAATTAATGATTTTTT-TAGCCCATTTTCCATT--------CTATAGATAAATTTAAATCA???????????????????????????????????????????????????????????????????????????????????????????????????????????????????????????????????????????????????????????????????????????????????????????????????????????????????????????????????????????????????????????????????????????????????????????????????????????????????????????????????????????????????????????????????????????????????????????????????????????????????????????????????????????????????????????????????????????????????????????????????????????????????????????????????????????????????????????????????????????????????????????????????????????????????????????????????????????????????????????????????????????????????????????????????????????????????????????????????????????????????????????????????????????????????????????????????????????????????????????????????????????????????????????????????????????????????????????????????????????????
>Carex_uhligii_Killick2029
??????????????????????????????????????????????????????????????????????????????????????????????????????????????????????????????????????????????????????????????????????????????????????????????????????????????????????????????????????????????????????????????????????????????????????????????????????????????????????????????????????????????????????????????????????????????????????????????????????????????????????????????????????????????????????????????????????????????????????????????????????????????????????????????????????????????????????????????????????????????????????????????????????????????????????????????????????????????TTCTGGACTCGCTCTGCATGTCGGGCTCCCTGCACTTTTGGTGCGGCC-AACCGACAT-GGGGCTGTCTCTTCACTCTCCCTCCCGTCATAGAAATTGTCGGGTTGGGACGCTTGCGATCGGTTGCCTGTGCGGTTCTACCCCCTTGTGGGTAGCGAAGTCGTCCCTCGATTGATG--CCTGCTTGCCCGGCTGACTTCCTGTTGTCGTTCGGGCAGCCGAAATGTTGGCGAAATCCCTGTGTTGGTGCGCGGTCGAATGCCCCGTTGCTATCGCTTGGATTTCTGCCGGCTCTCACGGATGCGGTGCCTAGTGCTAGCTCTGCGGGACTTTGCCCCGCAGACTTCGGGAGGTCCCATGTACGAATCACTGCTCTCATACGCCGTCT-GTCGCGTTGCCGGTGGCGACGCGCAGATCGTGTTCTTTTGTGTCGTCGTTGGCGACACGTCT--GAACAAAGTGTCCGGAGCGTGCTCGCGTGCGTGCGGAATGCCTCTCTGTCCGTATGAGCAGCGATTTCCGGTTTTGCACCGTGCGAAGGCCCGCCCGTCCGGGTCGGTGCCGGAGCCGATGCGCCGGCTCTCGTTTAAGACGTGC---------------------------------------------------------------------------------------------------------------------------------------------------------------------------------------------------------------------------------------------------------------------------------------------------------------------------------------------------------------------------------------------------------------------------------------------------------------------------------------------------------------------------------------------------------------------------------------------------------------------------------------------------------------------------------------------------------------------------------------------------------------------------------------------------------------------------------------------------------------------------------------------------------------------------------------------------------------------------------------------------------------------------------------------------------------------------------------------------------------------------------------------------------------------------------------------------------------------------------------------------------------------------------------------------------------------------------------------------------------------------------------------------------------------------------------------------------------------------------------------------------------------------------------------------------------------------------------------------------------------------------------------------------------------------------------------------------------------------------------------------------------------------------------------
>Carex_uhligii_MM3864
TCGTTGCCTTTCGGAAAACACGACCGTCGCACACGTGACAGAACGCT-GCCGGGGAGGCGCTCGCCGCCTGCTCGGCCC-CACCGGCCGCTTCCCTCCCGCCCTCCGGG-CGYGTCGGTCGTCGGCCGGAAYACGGCGCGGGATGACGCCAAGGAACACGAGAAA-GCTGAGGCGCCGGYGGGCCGCTCGAGGTCTGTGCCGGCTGCTGAGGCGAAYGAAAACAAAAA----TATGACTCTCGGCAACGGATATCTCGGCTCTCGCATCGATGAAGAACGTAGCGAAATGCGATACGTGGTGTGAATTGCAGAATCCCGTGAACCATCGAGTTTTTGAACGCAAGTTGCGCCCGAGGGACCCTCCCGAGGGCACGCCTGCCTCACGGGCGTTAGAAGCCCATCCACGCTCGGCTGCC-TCACGGCAGAGATGCGGACATTGGCCCTCCGAACCGCGAGGCGCGGTGGGCCTAAGTGTGCGGCCGTCGTACGTGGCCGGGAGCGGCGAGTGGTGGGCG-ACTGCGCGCGCCACCCCGAGCCCCGTACCGACACAGGGCCTTGTCTGACCCCCTAACGAGGAGCACGCCGCCGCGGCT--CGCGCCGCGCGGCGCCTTCGGACC?????????????????????????????????????????????????????????????????????????????????????????????????????????????????????????????????????????????????????????????????????????????????????????????????????????????????????????????????????????????????????????????????????????????????????????????????????????????????????????????????????????????????????????????????????????????????????????????????????????????????????????????????????????????????????????????????????????????????????????????????????????????????????????????????????????????????????????????????????????????????????????????????????????????????????CCATTTTCGTAATG-AAAATGCTTTTGGTTCGACATAATATAATTTGTTCTGTTCAAAAACCCATAA-ACAGTACATGATGAAGCTCGAAGTTTGATTTTTTATTTGTTCTATAAA------AAAAGGGAAAGAATCCAGGGTTAGTGAGAATTAACTTAA----TTTCGTTTTAATTAATTGAAAGAAA-----CTTTGTCAGTATATTCTTAACATCGAGATCAAAAAAA--TCCAATTCAAACAAGAAAAAAAA--------GAGAG--AAAGTG-AATTGTT--------------GGAAATTGGTAAAACTCTTTTGATTATAAGGTGGGATGGAAGTGAATCCTTAATATTTTACTTATAAGTA------TAAGTAAACCAAAAAAAA-----------------------------------------GGGATGTTGCTTTCCCTTTGACAAGGAATAAAGATCTCCAAAGTAATGTATAAACCTAAAGATTCTAAAAAGAAAATATAAAGGATTCCGGAACAAGAAAATACTTCGTTGAAATTATCTCAACAATGTAATTGGATCATTTTAATCTAAA-----------------------TATCTTTCTTAGAGATAAGACAAACAAAAGAGTTTATAGACAGCTCAAGAAATTTCTTCATAA----AGATTTTCCTTTTAACTTT-ATCAAAATTATTTAACTTGAGTCATGAGTCAAAATGATATTTTTTTC-TATAACGAAAAGGAAAAAGGAACTCTATTTGAATCATAGTCTAATTAATGATTTTTT-TAGCCCATTTTCCATT--------CTATAGATAAATTTAAATCATTTTTCTTGAGCCGTATGAGGTGAAAATTTCACATACGTTTCTAGGGAGG------CTTTTTT????ATTTCTTCTTTGCATTTATTGCAATTTTTTCTCTGCGATCATTTTAATTCGAATAGTATCATTATTTCAAAGAAATTGGTT------TCTATATTCTCAAAAGAAAATATAAGACTCTCTCGTTTCTTATATAATTCTTATGTATCAGAATATGAGTTTTTATTCCTGTTTTTTCGTAAAAAATCTTCTTGTTTACGATTAAGATCTTTTAGAAGCTTTCTTGAAAGAATTTACTTCTATGAAAAAATAGAACATTTTAGAATAGTGCATCATGTTTTTTTCAAAAAAACTTTATGGATCTTCACAGATCCTCTCATGCACTATTTTCGATATCAAGGTAAAGCTATTCTAGCATCAAA------AGGGACTGATTTTTTTATGAAGAAATTGAAATCTTACCTTGTCTATTTTTGGCAATATTATTTTCATTTTTGGTCTGAGCCTAATAGGTTTCATAGAAACCAATTCTCTTATTATTCGTTCTACTTTATCGGTTATGTTATAAGTGTAAAAATAAATTACTTGGTGGTAAGGAGTCAAATAATAGAGGATTCTATATTAATAGATAC------TCTTATTAAGAGATTTGATACTTTAGTTCCAGTCCTTCCTCTCATTAGATCTTTGTCTAAAGCTTCACTTTGTACTGTAGTAGGACATCCTATTAGTAAGCCGATCTGGACAGATTTA--TCAGATTATGATATTATTAGTCGATTTGGTCGAATATATAAAAATATTTTT-CATTTTT-ATAGTGGATCTTCTAAAAAGAGAATTTTGTATCG????????????????????
>Carex_uhligii_PRE841896
TCGTTGCCTTTCGGAAAACACGACCGTCGCACACGTGACAGAACGCT-GCCGGGGAGGCGCTCGCCGCCTGCTCGGCCC-CACCGGCCGCTTCCCTCCCGCCCTCCGGG-CGCGTCGGTCGTCGGCCGGAACACGGCGCGGGATGACGCCAAGGAACACGAGAAA-GCCGAGGCGCCGGCGGGCCGCTCGAGGTCTGTGCCGGCTGCTGAGGCGAACGAAAACAAAAA----TATGACTCTCGGCAACGGATATCTCGGCTCTCGCATCGATGAAGAACGTAGCGAAATGCGATACGTGGTGTGAATTGCAGAATCCCGTGAACCATCGAGTTTTTGAACGCAAGTTGCGCCCGAGGGACCCTCCCGAGGGCACGCCTGCCTCACGGGCGTTAGAAGCCCATCCACGCTCGGCTGCC-TCACGGCAGAGATGCGGACATTGGCCCTCCGAACCGCGAGGCGCGGTGGGCCTAAGTGTGCGGCCGTCGTACGTGGCCGGGAGCGGCGAGTGGTGGGCG-ACTGCGCGCGCCACCCCGAGCCCCGTACCGACACAGGGCCTTGTCCGACCCCCTAACGAGGAGCACGCCGCCGCGGCT--CGCGCCGCGCGGCGCCTTCGGACCTTCCGGACTCGCTCTGCATGTCGGGCTCCCTGCACTTTTGGTGCGGCC-AACCGACAT-GGGGCTGTCTCTTCACTCTCCCTCCCGTCATAGAATTTGTCGGGTTGGGACGCTTGCGATCGGTTGCCTGTGCGGTTCTACCCCCTTGTGGGTAGCGAAGTCGTCCCTCGATTGATG--CCTGCTTGCCCGGCTGACATTCTGTTGTCGTTCGGGCAGCCGAAATGTTGGCGAAATCCCTGTGTTGGTGCGCGGTCGAATGCCCCGTTGCTATCGCTTGGATTTCTGCCGGCTCTCACGGATGCGGTGCCTAGTGCTAGCTCTGCGGGACTTTGCCCCGCAGACTTCGGGAGGTCCCATGTACGAATCACTGCTCTCATACGCCGTCT-GTCGTGTTGCCGGTGGTGATGCGCAGATCGTGTTCTTTTGTGTCGTCGTTGGCGACACGTCT--GAACAAAGTGTCCGGAGCGTGCTSGCGTGCGTGCGGAATGCCTCTCCGTCCGTATGAGCAGCGATTTCCGGTTTTGCACCGTGCGAAGGCCCGCCCGTCCGGGTCGGTGCCGGAGCCGATGCGCCGGCTCTCGTTTAAGACGTGC---------------------------------------------------------------------------------------------------------------------------------------------------------------------------------------------------------------------------------------------------------------------------------------------------------------------------------------------------------------------------------------------------------------------------------------------------------------------------------------------------------------------------------------------------------------------------------------------------------------------------------------------------------------------------------------------------------------------------------------------------------------------------------------------------------------------------------------------------------------------------------------------------------------------------------------------------------------------------------------------------------------------------------------------------------------------------------------------------------------------------------------------------------------------------------------------------------------------------------------------------------------------------------------------------------------------------------------------------------------------------------------------------------------------------------------------------------------------------------------------------------------------------------------------------------------------------------------------------------------------------------------------------------------------------------------------------------------------------------------------------------------------------------------------
>Schoenoxiphium_altum_193JMC17
TCGTTGCCTTTCGA-AAACACGACCGTTGCACGCGTGACAGAAAGCT-GCCGGGGAGGCGCTCGCCGCCTCCCCGGCCC-CACCGGCCTCTACCCTCTCGCCCTCCGGG-CGTGTCGGTCGCTGGCCGGAATACGGCGCGGGATGACGCCAAGGAACACGAGAAA-GCTGAGGCGCCGGCGAGCCGCTCGAGGTCTGCGCCGGTTGCTGAGGCCAATGAAAA-AAAAA----TATGACTCTCGGCAACGGATATCTCGGCTCTCGCATCGATGAAGAACGTAGCGAAATGCGATACGTGGTGTGAATTGCAGAATCCCGTGAACCATCGAGTCTTTGAACGCAAGTTGCGCCCGAGGGACCCTCCCGAGGGCACGCCTGCCTCATGGGCGTTAGAAGCCCATCCACGCTCGGCTGCC-TCACGGCAGAGATGCGGACATTGGCCCTCCGAACCGCGAGGTGCGGTGGGCCTAAGTGTGCGGCCGTCGTACGTGGCCGGGAGCGGCGAGTGGTGGGCT-ACTGCGCACGTCACCCCGAGCCCCGTGCCGACACAGGGCCTTGTTTGACCCCCTAACGAGGAGCACGCCGCCGCGGCT--CGCGCTGCGCGGCGCCTTCGGACC????????????????????????????????????TTTGGTGCGGCCCAACCGACAT-GGGGCTGTCTCTCCACTCTCCCTCCCGTCATTGAATTTGTCGGGTTGGGATGCTCGTGATCGGTTGCCTGTGCGGTTCTACCCTCTTGCGGGTAGCGAAGTCGTCCCTCGATGGATA--TTTGCTTGCCCCGCTGACATTTTGTTGTCGTTTGGGCAGCCGAAATGTTGGCAAAATCCTTGTGTTGGTGCGCGGTTGAATGCCTCGTTGCTATCGCTTGGATTTTTGCCGGCTCTCACGGATGCGGTGCCTAGTGCTAGCTCTGCGGGACTTTGCCCCGCAGACTTCGGGAGGTCCCGTGTACGAATCATTGCTCTCATACGCCGTCT-GTCGTGTTGCCGGTGGCGACACGCAGATCGTGTTCTGCCGTGTCGTCGTTGGCGACGCGGCGCGGAACAGTGTGTCCGGAGCGTGCTCGCGTGCACGGGGAATGCCTCTCCGTCCGTTCGAGCAGCGATTTCCGGTTTTGCGTCGTGCGAAGGCCCGCCCGTCCGGGTTGGCGCCGGAGCTGACGTGCCGGCTCTCGTTTAAGACGTGCCCATTTTCGTAATGAAAAATGCTTTTGGTTCGACATAAT-----TTGTTCTGTTCAAAAACCCATAA-ACAGTACATGATGAAGCTCGAAGTTTGATTTTTTATTTGTTCTATAAA------AAAAGGGAAAGAATCCAGGGTTAGTGAGAATTAACTTAA----TTTCGTTTTAATTAATTGAAAGAAA-----CTTTGTCAGTATATTCTTAACATCGAGATCAAAAGAAA-TCCAATTCAAACAAGAAAAAAAA-----AAAGAGAGTTAAAGTGAAATTGTT--------------GGAAATTGGAAAAACTCTTTTGATTATAAGGTGGAATGGAAGTGAATTCTTAATATTTTATTTATAAGTA------TAAATAAATCAGAAAAAA-----------------------------------------GGGATGTTGCTTTCCCTTTGACAAGGAATAAAGATCTCCAAAGTAATGTATAAACCTAAAGATTCTAAAAAGAAAATATAAAGGATTCCGGAACAAGAAAATACTTCGTTGAAATTATCTCAACAATGTAATTGGATCATTTTAATCTAAA-----------------------TATCTTTCTTAGAGATAAGACAAACAAAAGAGTTTATAGACAGCTCAAGAAATTTCTTCATAA----AGATTTTCCTTTTAA--------------------CTTGAGTCATGAGTCAAAATGATATTTTTTTC-TATAACGAAAAGGAAAAAGGAACTCTATTTGAATCATAGTCTAATTAATGATTTTTT-TAGCCCATTTTCCATT--TCCATTCTATAAATAAATTTAAATCATTTTTCTTGAGCCGTATGAGGTGAAAATCTCACATACGTTTCTAGGGAGGGGGAGGCTTTTT?????????????????????????????????????????????????????????????????ATTATTTCAAAGAAATTGGTT------TCTATATTCTCAAAAGAAAATATAAGACTCTCTCGTTTCTTATATAATTCTTATGTATCAGAATATGAGTTTTTATTCCTGTTTTTTCGTAAAAAATCTTCTTGTTTACGATTAAGATCTTTTAGAAGCTTTCTTGAAAGAATTTACTTCTATGGAAAAATAGAACATTTTAGAATAGTGCATCAAGTTTTTTTGAAAAAAACTTTATGGATCTTCACAGATCCTCTGATGCACTATTTTCGATATCAAGGTAAAGCTATTCTAGCATCAAA------AGGGACTGATTTTTTTATGAAGAAATTGAAATCTTACCTTGTCTATTTTTGGCAATATTATTTTCATTTTTGGTCTGAGCCTAATAGGTTTCATAGAAACCAATTCTCTTATTATTCGTTCTACTTTATCGGTTATTTTATAAGTGTAAAAATAAATTACTTGGTGGTAAGGAGTCAAATACTAGAGGATTCTATATTAATAGATAC------TCTTATTAAAAGATTTAATACTTTAGTTCCAGTCCTTCCTCTCATTAGATCTTTGTCTAAAGCTTCACTTTGTACTGTAGTAGGACATCCTATTAGTAAGCCGATCTGGACAGATTTA--TCAGATTCTGATATTATTAGTCGATTTGGTCGAATATATAAAAATCTTTTT-CATTTTT-ATAGTGGATCTTCTAAAAAG??????????????????????????????????
>9E7SMB08
-------------------------------------------------------------------------------------------------------------------------------------------------------------------------------------------------------------------------------------------------------------------------------------------------------------------------------------------------------------------------------------------------------------------------------------------------------------------------------------------------------------------------------------------------------------------------------------------------------------------------------------------------------------------------------------------------------------------------------------------------------------------------------------------------------------------------------------------------------------------------------------------------------------------------------------------------------------------------------------------------------------------------------------------------------------------------------------------------------------------------------------------------------------------------------------------------------------------------------------------------------------------CCATTTTCGTAATG-AAAATGATTTTGGTTCGACATAAT-----TTGTTCTGTTCAAAAACCCATAA-ACAGTACATGATGAAGCTCGAAGTTTGATTTTTTATTTGTTCTATAAA------AAAAGGGAAAGAATCCAGGGTTAGTGAGAATTAACTTAA----TTTCGTTTTAATTAATTGAAAGAAA-----CTTTGTCAATATATTCTTAACATCCAGATCAAAAAAA--TCCAATTCAAACAAGAAAAAAAA-----AAAGAGAG--AAAGTGAAATTGTT--------------GGAAATTGGTTAAACTCTTTTGATTATAAGGTGGAATGGAAGTGAATCCTTAATATTTTATTTATAAGTA------TAAATAAATCAGAAAAAA-----------------------------------------GGGATGTTGCTTTCCCTTTGACAAGGAATAAAGATCTCCAAAGTAATGTATAAACCTAAAGATTCTAAAAAGAAAATATAAAGGATTCCGGAACAAGAAAATACTTCGTTGAAATTATCTCAACAATGTAATTGGATCATTTTAATCTAAA-----------------------TATCTTTCTTAGAGATAAGACAAACAAAAGAGTTTATAGACAGCTCAAGAAATTTCTTCATAA----AGATTTTCCTTTTAACTTT-CTCAAAATTATTTAACTTGAGTCATGAGTCAAAATGATATTTTTTTC-TATAACGAAAAGGAAAAAGGAACTCTATTTGAATCATAGTCTAATTAATGATTTTTT-TAGCCCATTTTCCATTCTATA---CTATAGATAAATTTAAATTATTTTTCTTGAGCCGTATGAGGTGAAAATTTCACATACGTTTCTAGGGAGG------CTTTTTT????????????????????????????????????????????????????????????????????????????????????????????????????????????????????????????????????????????????????????????????????????????????????????????????????????????????????????????????????????????????????????????????????????????????????????????????????????????????????????????????????????????????????????????????????????????????????????????????????????????????????????????????????????????????????????????????????????????????????????????????????????????????????????????????????????????????????????????????????????????????????????????????????????????????????????????????????????????????????????????????????????????????????????????????????????????????????????????????????????????????????????????????????????????????????????????????????????????????????????????????????????????????
>Carex_badilloi_92ML08
-------------------------------------------------------------------------------------------------------------------------------------------------------------------------------------------------------------------------------------------------------------------------------------------------------------------------------------------------------------------------------------------------------------------------------------------------------------------------------------------------------------------------------------------------------------------------------------------------------------------------------------------------------------------------------------------------------------------------------------------------------------------------------------------------------------------------------------------------------------------------------------------------------------------------------------------------------------------------------------------------------------------------------------------------------------------------------------------------------------------------------------------------------------------------------------------------------------------------------------------------------------------CCATTTTCGTAATG-AAAATGCTTTTGGTTCGACATAAT-----TTGTTCTGTTCAAAAACCCATAA-ACAGTACATGATGAAGCTCGAAGTTTGATTTTTTATTTGTTCTATAAA------AAAAGGGAAAGAATCCAGGGTTAGTGAAAATTAACTTACTTAATTTCGTTTTAATTAATTTAAA-AAA-----CTTTGTCAGTATATTCTTAACATCGAGATCAAAAAAAA-TCCAATTCAAATAAGAAAAAAAA----AAAAGAGAG-TAAAGTGAAATTGTT--------------GGAAATTGGTAAAACTCTTTTGATTATAAGGTGGAATGGAAGTGAATCCTTAATATTTTATTGATAAGTA------TAAGGAAATCAGAAAAAA-----------------------------------------GGGATGTTGCTTTCCCTTTGACAAGGAATAAAGATCTCCAAAGTAATGTATAAACCTAAAGATTCTAAAAAGAAAATATAAAGGATTCCGAAACAAGAAAATACTTCGTTGAAATTATCTCAACAATGTAATTGGATCATTTTAATCTAAA-----------------------TATCTTTCTTAGAGATAAGACAAACAAAAGAGTTTATAGACAGCTCAAGAAATTTCTTCATAA----AGATTTTCCTTTGAACTTT-CTCAAAATTATTTAACTTGAGTCATGAGTCAAAATGATATTTTTTTC-TATAACGAAAAGGAAAAAGGAACTCTATTTGAATCATAGTCTAATTAATGATTTTTT-TAGCCCATTTTCCATT--------CTATAGATAAATTTAAATCATT?????????????????????????????????????????????????????????????????????????????????????????????????????????????????????????????????????????????????????????????????????????????????????????????????????????????????????????????????????????????????????????????????????????????????????????????????????????????????????????????????????????????????????????????????????????????????????????????????????????????????????????????????????????????????????????????????????????????????????????????????????????????????????????????????????????????????????????????????????????????????????????????????????????????????????????????????????????????????????????????????????????????????????????????????????????????????????????????????????????????????????????????????????????????????????????????????????????????????????????????????????????????????????????????????????????????????????????????????????????????
>Carex_burkei_79ML08
-------------------------------------------------------------------------------------------------------------------------------------------------------------------------------------------------------------------------------------------------------------------------------------------------------------------------------------------------------------------------------------------------------------------------------------------------------------------------------------------------------------------------------------------------------------------------------------------------------------------------------------------------------------------------------------------------------------------------------------------------------------------------------------------------------------------------------------------------------------------------------------------------------------------------------------------------------------------------------------------------------------------------------------------------------------------------------------------------------------------------------------------------------------------------------------------------------------------------------------------------------------------CCATTTTTGTAATG-AAAATGCTTTTGGTTCGACATAAT-----TTGTTCTGTTCAAAAACCCATAA-ACAGTACATGATGAAGCTCGAAGTTTGATTTTTTATTTGTTCTATAAA-AAAAAAAAAGGGAAAGAATCCAGGGTTAGTGAGAATTAACTTAA----TTTCGTTTTAATTAATTGAAAGAAA-----CTTTGTCAATATATTCTTAACATCCAGA----AAAAAA-TCCAATTCAAACAAGAAAAAAAA--AAAAAAGAGAG--AAAGTGAAATTGTT--------------GGAAATTGGTAAAACTCTTTTGATTATAAGGTGGAATGGAAGTGAATCCTTAATATTTTATTTATAAGTA------T-AGTAAATCAGAAAAAA-----------------------------------------GGGATGTTGCTTTCCCTTTGACAAGGAATAAAGATCTCCAAAGTAATGTATAAACCTAAAGATTCTAAAAAGAAAATATAAAGGATTCCGGAACAAGAAAATACTTCGTTGAAATTATCTCAACAATGTAATTGGATCATTTTAATCTAAA-----------------------TATCTTTCTTAGAGATAAGACAAAAAAAAGAGTTTATAGACAGCTCAAGAAATTTCTTCATAA----AGATTTTCCTTTTAACTTT-CTCAAAATTATTTAACTTGAGTCATGAGTCAAAATGATATTTTTTTC-TATAACGAAAAGGAAAAAGGAACTCTATTTGAATCATAGTCTAATTAATGATTTTTT-TAGCCCATTTTCCATT--------CTATAGATAAATTTAAATTATTTTTCTTGAGCCGTATGAGGTGAAAATTTCACATAC??????????????????????????????????????????????????????????????????????????????????????????????????????????????????????????????????????????????????????????????????????????????????????????????????????????????????????????????????????????????????????????????????????????????????????????????????????????????????????????????????????????????????????????????????????????????????????????????????????????????????????????????????????????????????????????????????????????????????????????????????????????????????????????????????????????????????????????????????????????????????????????????????????????????????????????????????????????????????????????????????????????????????????????????????????????????????????????????????????????????????????????????????????????????????????????????????????????????????????????????????????????????????????????????????????????
>Carex_burkei_144SMB08
-------------------------------------------------------------------------------------------------------------------------------------------------------------------------------------------------------------------------------------------------------------------------------------------------------------------------------------------------------------------------------------------------------------------------------------------------------------------------------------------------------------------------------------------------------------------------------------------------------------------------------------------------------------------------------------------------------------------------------------------------------------------------------------------------------------------------------------------------------------------------------------------------------------------------------------------------------------------------------------------------------------------------------------------------------------------------------------------------------------------------------------------------------------------------------------------------------------------------------------------------------------------CCATTTTTGTAATG-AAAATGCTTTTAGTTCGACATAAT-----TTGTTCTGTTCAAAAACCCATAA-ACAGTACATGATGAAGCTCGAAGTTTGATTTTTTATTTGTTCTATAAA------AAAAGGGAAAGAATCCAGGGTTAGTGAGAATTAACTTAA----TTTCGTTTTAATTAATTGAAAGAAA-----CTTTGTCAATATATTCTTAACATCCAGATCAAAAAAAA-TCCAATTCAAACAAGAAAAAAAA-AAAAAAAGAGAG--AAAGTGAAATTGTT--------------GGAAATTGGTAAAACTCTTTTGATTATAAGGTGGAATGGAAGTGAATCCTTAATATTTTATTTATAAGTA------TAAGTAAATCAGAAAAAA-----------------------------------------GGGATGTTGCTTTCCCTTTGACAAGGAATAAAGATCTCCAAAGTAATGTATAAACCTAAAGATTCTAAAAAGAAAATATAAAGGATTCCGGAACAAGAAAATACTTAGTTGAAATTATCTCAACAATGTAATTGGATCATTTTAATCTAAA-----------------------TATCTTTCTTAGAGATAAGACAAAAAAAAGAGTTTATAGACAGCTCAAGAAATTTCTTCATAA----AGATTTTCCTTTTAACTTT-CTCAAAATTATTTAACTTGAGTCATGAGTCAAAATGATATTTTTTTC-TATAACGAAAAGGAAAAAGGAACTCTATTTGAATCATAGTCTAATTAATGATTTTTT-TAGCCCATTTTCCATT--------CTATAGATAAATTTAAATTATTTTTCTTGAGCCGTATGAGGTGAAAATTTCACATACGTTTCTAGGGAGG------CTTT???????????????????????????????????????????????????????????????????????????????????????????????????????????????????????????????????????????????????????????????????????????????????????????????????????????????????????????????????????????????????????????????????????????????????????????????????????????????????????????????????????????????????????????????????????????????????????????????????????????????????????????????????????????????????????????????????????????????????????????????????????????????????????????????????????????????????????????????????????????????????????????????????????????????????????????????????????????????????????????????????????????????????????????????????????????????????????????????????????????????????????????????????????????????????????????????????????????????????????????????????????????????????
>Carex_ludwigii_147SMB10
-------------------------------------------------------------------------------------------------------------------------------------------------------------------------------------------------------------------------------------------------------------------------------------------------------------------------------------------------------------------------------------------------------------------------------------------------------------------------------------------------------------------------------------------------------------------------------------------------------------------------------------------------------------------------------------------------------------------------------------------------------------------------------------------------------------------------------------------------------------------------------------------------------------------------------------------------------------------------------------------------------------------------------------------------------------------------------------------------------------------------------------------------------------------------------------------------------------------------------------------------------------------???????CATAATG-AAAATGCTTTTGGTTCGACATAAT-----TTGTTCTGTTCAAAAACCCATAA-ACAGTACATGATGAAGCTCGAAGTTTGATTTTTTATTTGTTCTATAAA------AAAAGGGAAAGAATCCAGGGTTAGTGAGAATTAACTTAA---ATTTCGTTTTAATTAATTGAAAGAAA-----CTTTATCAGTATATTCTTAACATCGAGATCAAAAAAAA-TCCAATTCAAACAAGAAAAAAAA-------AGAGAG-TAAAGTGAAATTGTT--------------GGAAATTGGTAAAACTCTTTTGATTATAAGGTGGAATGGAAGTGAATCCTTAATATTTTATTTATAAGTA------TAAGGAAATCAGAAAAAA-----------------------------------------GGGATGTTGCTTTCCCTTTGACAAGGAATAAAGATCTCCAAAGTAATGTATAAACCTAAAGATTCTAAAAAGAAAATATAAAGGATTCCGAAACAAGAAAATACTTCGTTGAAATTATCTCAACAATGTAATTGGATCATTTTAATCTAAA-----------------------TATCTTTCTTAGAGATAAGACAAACAAAAGAGTTTATAGACAGCTCAAGAAATTTCTTCATAA----AGATTTTCCTTTGAACTTT-CTAAAAATTATTTAACTTGAGTCATGAGTCAAAATGATATTTTTTTC-TATAACGAAAAGGAAAAAGGAACTCTATTTGAATCATAGTCTAATTAATGATTTTTT-TAGCCCATTTTCCATT--------CTATAGATAAATTTAAATCATTTTTCTTGAGCCGTATGAGGTGAAAATTTCACATACGTTTCTAGGGAGG------CTTTTTT????????????????????????????????????????????????????????????????????????????????????????????????????????????????????????????????????????????????????????????????????????????????????????????????????????????????????????????????????????????????????????????????????????????????????????????????????????????????????????????????????????????????????????????????????????????????????????????????????????????????????????????????????????????????????????????????????????????????????????????????????????????????????????????????????????????????????????????????????????????????????????????????????????????????????????????????????????????????????????????????????????????????????????????????????????????????????????????????????????????????????????????????????????????????????????????????????????????????????????????????????????????????
>Carex_ludwigii_162SMB10
-------------------------------------------------------------------------------------------------------------------------------------------------------------------------------------------------------------------------------------------------------------------------------------------------------------------------------------------------------------------------------------------------------------------------------------------------------------------------------------------------------------------------------------------------------------------------------------------------------------------------------------------------------------------------------------------------------------------------------------------------------------------------------------------------------------------------------------------------------------------------------------------------------------------------------------------------------------------------------------------------------------------------------------------------------------------------------------------------------------------------------------------------------------------------------------------------------------------------------------------------------------------???????????????????????????GTTCGACATAAT-----TTGTTCTGTTCAAAAACCCATAA-ACAGTACATGATGAAGCTCGAAGTTTGATTTTTTATTTGTTCTATAAA------AAAAGGGAAAGAATCCAGGGTTAGTGAGAATTAACTTAA---ATTTCGTTTTAATTAATTGAAAGAAA-----CTTTATCAGTATATTCTTAACATCGAGATCAAAAAAAA-TCCAATTCAAACAAGAAAAAAAA-------AGAGAGTTAAAGTGAAATTGTT--------------GGAAATTGGTAAAACTCTTTTGATTATAAGGTGGAATGGAAGTGAATCCTTAATATTTTATTTATAAGTA------TAAGGAAATCAGAAAAAA-----------------------------------------GGGATGTTGCTTTCCCTTTGACAAGGAATAAAGATCTCCAAAGTAATGTATAAACCTAAAGATTCTAAAAAGAAAATATAAAGGATTCCGAAACAAGAAAATACTTCGTTGAAATTATCTCAACAATGTAATTGGATCATTTTAATCTAAA-----------------------TATCTTTCTTAGAGATAAGACAAACAAAAGAGTTTATAGACAGCTCAAGAAATTTCTTCATAA----AGATTTTCCTTTGAACTTT-CTAAAAATTATTTAACTTGAGTCATGAGTCAAAATGATATTTTTTTC-TATAACGAAAAGGAAAAAGGAACTCTATTTGAATCATAGTCTAATTAATGATTTTTT-TAGCCCATTTTCCATT--------CTATAGATAAATTTAAATCATTTTTCTTGAGCCGTATGAGGTGAAAATTTCACATACGTTTCTAGGGAGG------CTTTTTT????????????????????????????????????????????????????????????????????????????????????????????????????????????????????????????????????????????????????????????????????????????????????????????????????????????????????????????????????????????????????????????????????????????????????????????????????????????????????????????????????????????????????????????????????????????????????????????????????????????????????????????????????????????????????????????????????????????????????????????????????????????????????????????????????????????????????????????????????????????????????????????????????????????????????????????????????????????????????????????????????????????????????????????????????????????????????????????????????????????????????????????????????????????????????????????????????????????????????????????????????????????????
>Carex_schimperiana_BG_Af160
-------------------------------------------------------------------------------------------------------------------------------------------------------------------------------------------------------------------------------------------------------------------------------------------------------------------------------------------------------------------------------------------------------------------------------------------------------------------------------------------------------------------------------------------------------------------------------------------------------------------------------------------------------------------------------------------------------------------------------------------------------------------------------------------------------------------------------------------------------------------------------------------------------------------------------------------------------------------------------------------------------------------------------------------------------------------------------------------------------------------------------------------------------------------------------------------------------------------------------------------------------------------??????????????????ATGCTTTTGGTTCGACATAAT-----TTGTTCTGTTCAAAAACCCATAA-ACAGTACATGATGAAGCTCGAAGTTTGATTTTTTATTTGTTCTATAAA------AAAAGGGAAAGAATCCAGGGTTAGTGAAAATTAACTTACTTAATTTCGTTTTAATTAATTGAAA-AAA-----CTTTGTCAGTATATTCTTAACATCGAGATCAAAAAAAA-TCCAATTCAAATAAGAAAAAAAA---AAAAAGAGAG--AAAGTGAAATTGTT--------------GGAAATTGGTAAAACTCTTTTGATTATAAGGTGGAATGGAAGTGAATCCTAACTATTTTATTTATAAGTA------TAAGGAAATAAGAAAAAA-----------------------------------------GGGATGTTGCTTTCCCTTTGACAAGGAATAAAGATCTCCAAAGTAATGTATAAACCTAAAGATTCTAAAAAGAAAATATAAAGGATTCCGGAACAAGAAAATACTTCGTTGAAATTATCTCAACAATGTAATTGGATCATTTTAATCTAAA-----------------------TATCTTTCTTAGAGATAAGACAAACAAAAGAGTTTATAGACAGCTCAAGAAATTTATTCATAA----AGATTTTCCTTTTAACTTT-CTCAAAATTATTTAACTTGAGTCATGAGTCAAAATGATATTTTTTTC-TATAACGAAAAGGAAAAAGGAACTCTATTTGAATCATAGTCTAATTAATGATTTTTT-TAGCCCTTTTTCCATT--------CTATAGATAAATTTAAATCATTTTTCTTGAGCCGTATGAGGTGAAAATTTCACATACGTTTCTAGGGAGG------CTTTTTT????????????????????????????????????????????????????????????????????????????????????????????????????????????????????????????????????????????????????????????????????????????????????????????????????????????????????????????????????????????????????????????????????????????????????????????????????????????????????????????????????????????????????????????????????????????????????????????????????????????????????????????????????????????????????????????????????????????????????????????????????????????????????????????????????????????????????????????????????????????????????????????????????????????????????????????????????????????????????????????????????????????????????????????????????????????????????????????????????????????????????????????????????????????????????????????????????????????????????????????????????????????????
>Carex_sciocapensis_MM5285
-------------------------------------------------------------------------------------------------------------------------------------------------------------------------------------------------------------------------------------------------------------------------------------------------------------------------------------------------------------------------------------------------------------------------------------------------------------------------------------------------------------------------------------------------------------------------------------------------------------------------------------------------------------------------------------------------------------------------------------------------------------------------------------------------------------------------------------------------------------------------------------------------------------------------------------------------------------------------------------------------------------------------------------------------------------------------------------------------------------------------------------------------------------------------------------------------------------------------------------------------------------------???????CGTAATG-AAAATGCTTTTGGTTCGACATAAT-----TTGTTCTGTTCAAAAACCCATAA-ACAGTACATGATGAAGCTCGAAGTTTGATTTTTTATTTGTTCTATAAA------AAAAGGGAAAGAATCCAGGGTTAGTGAGAATTAACTTAA----TTTCGTTTTAATTAATTGAAAGAAA-----CTTTGTCAGTATATTCTTAACATCGAGATCAAAAGAAA-TCCAATTCAAACAAGAAAAAAAA-----AAAGAGAGTTAAAGTGAAATTGTT--------------GGAAATTGGAAAAACTCTTTTGATTATAAGGTGGAATGGAAGTGAATTCTTAATATTTTATTTATAAGTA------TAAAGAAATCAGAAAAAA-----------------------------------------GGGATGTTGCTTTCCCTTTGACAAGGAATAAAGATCTCCAAAGTAATGTATAAACCTAAAGATTCTAAAAAGAAAATATAAAGGATTCCGGAACAAGAAAATACTTCGTTGAAATTATCTCAACAATGTAATTGGATCATTTTAATCTAAA-----------------------TATCTTTCTTAGAGATAAGACAAACAAAAGAGTTTATAGACAGCTCAAGAAATTTCTTCATAA----AGATTTTCCTTTTAA--------------------CTTGAGTCATGAGTCAAAATGATATTTTTTTC-TATAACGAAAAGGAAAAAGGAACTCTATTTGAATCATAGTCTAATTAATGATTTTTT-TAGCCCATTTTCCATT--TCCATTCTATAAATAAATTTAAATCATTTTTCTTGAGCCGTATGAGGTGAAAATCTCACATACGTTTCTAGGGAGGGGGAGGCTTTTTT????????????????????????????????????????????????????????????????????????????????????????????????????????????????????????????????????????????????????????????????????????????????????????????????????????????????????????????????????????????????????????????????????????????????????????????????????????????????????????????????????????????????????????????????????????????????????????????????????????????????????????????????????????????????????????????????????????????????????????????????????????????????????????????????????????????????????????????????????????????????????????????????????????????????????????????????????????????????????????????????????????????????????????????????????????????????????????????????????????????????????????????????????????????????????????????????????????????????????????????????????????????????
>Carex_spartea_MM3775
-------------------------------------------------------------------------------------------------------------------------------------------------------------------------------------------------------------------------------------------------------------------------------------------------------------------------------------------------------------------------------------------------------------------------------------------------------------------------------------------------------------------------------------------------------------------------------------------------------------------------------------------------------------------------------------------------------------------------------------------------------------------------------------------------------------------------------------------------------------------------------------------------------------------------------------------------------------------------------------------------------------------------------------------------------------------------------------------------------------------------------------------------------------------------------------------------------------------------------------------------------------------CCATTTTCGTAATG-AAAATGCTTTTGGTTCGACATAATATAATTTGTTCTGTTCAAAAACCCATAA-ACAGTACATGATGAAGCTCGAAGTTTGATTTTTTATTTGTTCTATAAA------AAAAGGGAAAGAATCCAGGGTTAGTGAGAATTAACTTAA----TTTCGTTTTAATTAATTGAAAGAAA-----CTTTGTCAGTATATTCTTAACATCGAGATCAAAAAAAA-TCCAATTCAAACAAGAAAAAAAA-----AAAGAG----AAAGTGAAATTGTT--------------GGAAATTGGTAAAACTCTTTTGATTATAAGGTGGGATGGAAGTGAATCCTTAATATTTTATTTATAAGTA------TAAGGAAACCAGAAAAAA-----------------------------------------GGGATGTTGCTTTCCCTTTGACAAGGAATAAAGATCTCCAAAGTAATGTATAAACCTAAAGATTCTAAAAAGAAAATATAAAGGATTCCGGAACAAGAAAATACTTCGTTGAAATTATCTCAACAATGTAATTGGATCATTTTAATCTAAA-----------------------TATCTTTCTTAGAGATAAGACAAACAAAAGAGTTTATAGACAGCTCAAGAAATTTCTTCATAA----AGATTTTCCTTTTAACTTT-ATAAAAATTATTTAACTTGAGTCATGAGTCAAAATGATATTTTTTTC-TATAACGAAA-------AGGAACTCTATTTGAATCATAGTCTAATTAATGATTTTTT-TAGCCCATTTTCCATT--------CTATAGATAAATTTAAATCATTTTTCTTGAGCCGTATGAGGTGAAAATTTCACATACGTTTCTAGGGAGG------CTTTTTT????????????????????????????????????????????????????????????????????????????????????????????????????????????????????????????????????????????????????????????????????????????????????????????????????????????????????????????????????????????????????????????????????????????????????????????????????????????????????????????????????????????????????????????????????????????????????????????????????????????????????????????????????????????????????????????????????????????????????????????????????????????????????????????????????????????????????????????????????????????????????????????????????????????????????????????????????????????????????????????????????????????????????????????????????????????????????????????????????????????????????????????????????????????????????????????????????????????????????????????????????????????????
