# Supplementary material for: An integrative monograph of Carex section Schoenoxiphium (Cyperaceae)
Source: PeerJ. 2021 May 17;9:e11336. doi: 10.7717/peerj.11336 (PMC8136282; doi:10.7717/peerj.11336)
Supplement: Supplemental Information 8 [file peerj-09-11336-s008.txt]

## The number of loci caught by each filter.
## ipyrad API location: [assembly].stats_dfs.s7_filters

                           total_filters applied_order retained_loci
total_prefiltered_loci                 0             0        136578
filtered_by_rm_duplicates           2286          2286        134292
filtered_by_max_indels              2160          2160        132132
filtered_by_max_SNPs               10346          9833        122299
filtered_by_max_shared_het           436           315        121984
filtered_by_min_sample             70418         70418         51566
total_filtered_loci                85646         85012         51566


## The number of loci recovered for each Sample.
## ipyrad API location: [assembly].stats_dfs.s7_samples

                               sample_coverage
Carex-MOR-3075_dup2trim                  12606
Carex-MOR-3098_dup2trim                  15151
Carex_MOR_3067_trim                      14647
Carex_MOR_3068_trim                      24504
Carex_MOR_3069_3126_trim                 14713
Carex_MOR_3070_trim                      24659
Carex_MOR_3071_3127_trim                 20993
Carex_MOR_3072_trim                      24830
Carex_MOR_3074_trim                      26918
Carex_MOR_3075_trim                      27350
Carex_MOR_3076_trim                      26935
Carex_MOR_3078_trim                      26285
Carex_MOR_3079_trim                      23362
Carex_MOR_3080_trim                      26870
Carex_MOR_3081_trim                      27391
Carex_MOR_3082_trim                      12748
Carex_MOR_3083_trim                      25760
Carex_MOR_3084_3143_3130_trim            16086
Carex_MOR_3085_trim                      23699
Carex_MOR_3087_trim                      22551
Carex_MOR_3088_trim                      26040
Carex_MOR_3089_trim                      22056
Carex_MOR_3090_trim                      23235
Carex_MOR_3091_trim                      28908
Carex_MOR_3092_trim                      29332
Carex_MOR_3093_trim                      28665
Carex_MOR_3094_trim                      27083
Carex_MOR_3095_trim                      30360
Carex_MOR_3096_trim                      29022
Carex_MOR_3097_trim                      16847
Carex_MOR_3098_trim                      30609
Carex_MOR_3099_trim                      25653
Carex_MOR_3100_trim                      27923
Carex_MOR_3102_trim                      25537
Carex_MOR_3104_trim                      28388
Carex_MOR_3105_trim                      30159
Carex_MOR_3106_trim                      27475
Carex_MOR_3107_trim                      26544
Carex_MOR_3108_trim                      25573
Carex_MOR_3110_trim                      27664
Carex_MOR_3111_3135_trim                 18292
Carex_MOR_3113_3137_trim                  7685
Carex_MOR_3116_trim                      12695
Carex_MOR_3117_trim                      21506
Carex_MOR_3119_trim                      26908
Carex_MOR_3125_trim                      18675
Carex_MOR_3128_trim                      24512
Carex_MOR_3129_trim                      20479
Carex_MOR_3131_trim                      18929
Carex_MOR_3132_trim                      23702
Carex_MOR_3134_trim                      23534
Carex_MOR_3140_trim                      20011
Carex_MOR_3E1_JMC17trim                   9521
Carex_MOR_8E1_JMC17trim                   7376


## The number of loci for which N taxa have data.
## ipyrad API location: [assembly].stats_dfs.s7_loci

    locus_coverage  sum_coverage
1                0             0
2                0             0
3                0             0
4                0             0
5                0             0
6             4354          4354
7             3393          7747
8             2883         10630
9             2463         13093
10            2286         15379
11            2125         17504
12            1906         19410
13            1575         20985
14            1290         22275
15            1070         23345
16            1030         24375
17             969         25344
18             878         26222
19             727         26949
20             661         27610
21             609         28219
22             600         28819
23             571         29390
24             555         29945
25             542         30487
26             575         31062
27             585         31647
28             562         32209
29             555         32764
30             594         33358
31             581         33939
32             535         34474
33             543         35017
34             542         35559
35             550         36109
36             516         36625
37             548         37173
38             586         37759
39             588         38347
40             612         38959
41             630         39589
42             765         40354
43             865         41219
44             995         42214
45            1171         43385
46            1279         44664
47            1447         46111
48            1540         47651
49            1448         49099
50            1170         50269
51             762         51031
52             372         51403
53             133         51536
54              30         51566


The distribution of SNPs (var and pis) per locus.
## var = Number of loci with n variable sites (pis + autapomorphies)
## pis = Number of loci with n parsimony informative site (minor allele in >1 sample)
## ipyrad API location: [assembly].stats_dfs.s7_snps
## The "reference" sample is included if present unless 'exclude_reference=True'

     var  sum_var   pis  sum_pis
0   1974        0  6640        0
1   2261     2261  6913     6913
2   2417     7095  7015    20943
3   2649    15042  6941    41766
4   2791    26206  6326    67070
5   2842    40416  5511    94625
6   2932    58008  4294   120389
7   3086    79610  3168   142565
8   3176   105018  2215   160285
9   3400   135618  1301   171994
10  3385   169468   732   179314
11  3377   206615   314   182768
12  3327   246539   125   184268
13  3171   287762    54   184970
14  2948   329034     9   185096
15  2752   370314     7   185201
16  2530   410794     0   185201
17  2196   448126     1   185218
18   294   453418     0   185218
19    29   453969     0   185218
20    14   454249     0   185218
21     6   454375     0   185218
22     5   454485     0   185218
23     2   454531     0   185218
24     1   454555     0   185218
25     1   454580     0   185218


## Final Sample stats summary
                               state  reads_raw  reads_passed_filter  clusters_total  clusters_hidepth  hetero_est  error_est  reads_consens  loci_in_assembly
Carex-MOR-3075_dup2trim            7    1222538              1222208           33902             25797    0.002630   0.000971          25411             12606
Carex-MOR-3098_dup2trim            7    1238465              1238095           29927             23047    0.003693   0.001044          22527             15151
Carex_MOR_3067_trim                7    1281387               975380           83797             37955    0.003214   0.000576          37019             14647
Carex_MOR_3068_trim                7    1783664              1533240          106258             52529    0.002779   0.000596          51435             24504
Carex_MOR_3069_3126_trim           7     917913               600787           83044             32491    0.004775   0.000867          31439             14713
Carex_MOR_3070_trim                7    2008839              1797680          148869             64557    0.003817   0.000662          62875             24659
Carex_MOR_3071_3127_trim           7    1265933              1048766          111732             46025    0.002844   0.000723          44956             20993
Carex_MOR_3072_trim                7    2002138              1658484          103281             50868    0.003883   0.000628          49615             24830
Carex_MOR_3074_trim                7    1880318              1722056           69169             43724    0.003193   0.000631          42578             26918
Carex_MOR_3075_trim                7    2626989              2421517          151371             61389    0.003525   0.000580          59653             27350
Carex_MOR_3076_trim                7    2049828              1821329           83498             46368    0.003623   0.000657          45107             26935
Carex_MOR_3078_trim                7    1959595              1693831          112397             52084    0.003481   0.000705          50715             26285
Carex_MOR_3079_trim                7    1408796              1042522           90443             44132    0.003668   0.000692          43000             23362
Carex_MOR_3080_trim                7    2148857              1849726          109155             51286    0.004619   0.000709          49822             26870
Carex_MOR_3081_trim                7    3222740              2930426          102708             53010    0.007284   0.000597          51059             27391
Carex_MOR_3082_trim                7    2055278              1891227          276576             94632    0.012385   0.002504          86041             12748
Carex_MOR_3083_trim                7    1597061              1378834           86685             46422    0.005018   0.000753          44903             25760
Carex_MOR_3084_3143_3130_trim      7    1166134               786773           82190             37163    0.003908   0.000736          36135             16086
Carex_MOR_3085_trim                7    1683408              1318956          152756             58618    0.006996   0.000901          55660             23699
Carex_MOR_3087_trim                7    1180303               974707           78067             40278    0.005861   0.001030          38525             22551
Carex_MOR_3088_trim                7    1675957              1459939           88001             47873    0.005108   0.000840          46190             26040
Carex_MOR_3089_trim                7    1759544              1451561           92630             47587    0.007539   0.000749          45761             22056
Carex_MOR_3090_trim                7    1501248              1102480           92383             44239    0.007460   0.000909          42326             23235
Carex_MOR_3091_trim                7    1703120              1496089          126261             55499    0.003989   0.000806          53853             28908
Carex_MOR_3092_trim                7    1841939              1592557           86139             47054    0.004310   0.000732          45461             29332
Carex_MOR_3093_trim                7    2621192              2377342          228926             81705    0.004886   0.000781          78273             28665
Carex_MOR_3094_trim                7    1809331              1597173          122378             55814    0.003467   0.000727          54308             27083
Carex_MOR_3095_trim                7    2508828              2051500           84853             47900    0.004101   0.000745          46276             30360
Carex_MOR_3096_trim                7    2564733              2313519           76065             46686    0.003860   0.000647          45111             29022
Carex_MOR_3097_trim                7     755262               543216           64876             29131    0.005355   0.001003          28010             16847
Carex_MOR_3098_trim                7    2388070              2072732           73977             46567    0.004244   0.000660          44998             30609
Carex_MOR_3099_trim                7    1466048              1323687           71127             42132    0.006461   0.000930          40455             25653
Carex_MOR_3100_trim                7    1995043              1772783          122108             56167    0.007879   0.001045          53542             27923
Carex_MOR_3102_trim                7    1570160              1326148           78048             45824    0.005979   0.000925          44070             25537
Carex_MOR_3104_trim                7    1413989              1250119           82840             46529    0.005675   0.000923          44788             28388
Carex_MOR_3105_trim                7    2338748              1885511           77106             46561    0.004515   0.000718          44975             30159
Carex_MOR_3106_trim                7    2035897              1830468          144021             59681    0.004452   0.000848          57495             27475
Carex_MOR_3107_trim                7    1723007              1578548          127812             55253    0.004584   0.000788          53395             26544
Carex_MOR_3108_trim                7    1440882              1266157           99859             48043    0.004227   0.000796          46461             25573
Carex_MOR_3110_trim                7    1997567              1787442           81395             48046    0.004268   0.000718          46415             27664
Carex_MOR_3111_3135_trim           7    1045109               786365           60230             34065    0.004468   0.000738          33103             18292
Carex_MOR_3113_3137_trim           7     531364               351185           72749             19238    0.007148   0.001317          18293              7685
Carex_MOR_3116_trim                7     737241               485940           78637             27014    0.006853   0.001462          25731             12695
Carex_MOR_3117_trim                7    1137246              1023049          111875             46708    0.006349   0.001059          44580             21506
Carex_MOR_3119_trim                7    1712213              1478867          115508             52493    0.004822   0.000837          50681             26908
Carex_MOR_3125_trim                7     999189               870096           57178             35844    0.003376   0.000767          34990             18675
Carex_MOR_3128_trim                7    1615977              1317503           70350             43049    0.005385   0.000626          41755             24512
Carex_MOR_3129_trim                7    1352802              1157068           83656             44013    0.004978   0.000733          42802             20479
Carex_MOR_3131_trim                7    1313196               941153          149921             51548    0.005608   0.000823          49427             18929
Carex_MOR_3132_trim                7    1209440              1053301           99018             46512    0.004242   0.000857          45211             23702
Carex_MOR_3134_trim                7    1353271               925107           80777             41317    0.005139   0.000963          39912             23534
Carex_MOR_3140_trim                7     871372               762545           59252             34768    0.005166   0.001053          33454             20011
Carex_MOR_3E1_JMC17trim            7     907210               906963           24832             18887    0.003000   0.000966          18521              9521
Carex_MOR_8E1_JMC17trim            7     655359               655199           21422             16165    0.002074   0.000950          15969              7376


## Alignment matrix statistics:
snps matrix size: (54, 454580), 48.22% missing sites.
sequence matrix size: (54, 4478844), 56.58% missing sites.
